# Supplementary material for: The effect of different levels of pre-damage loading on the strength and structural behavior of CFRP strengthened R.C. beams: Experimental and analytical investigation
Source: PLoS One. 2021 Dec 30;16(12):e0261290. doi: 10.1371/journal.pone.0261290 (PMC8717972; doi:10.1371/journal.pone.0261290)
Supplement: S1 Data — (XLSX) [file pone.0261290.s001.xlsx]

## Sheet: Figure 1
D	150.6	mm		0.4	361.76	kN
Load (kN)	Stress,Mpa	S1	strain1	S2	strain2	Average
0	0	0		6.46293	0	0
10	0.561384	0		58.1638	51.7008	25.8504
20	1.12277	0		77.5502	71.0872	35.5436
30	1.68415	0		108.963	102.5	51.2501
40	2.24554	6.46562		135.705	129.242	67.8538
50	2.80692	9.28857		173.596	167.133	88.211
60	3.36831	12.9305		186.522	180.059	96.4947
70	3.92969	22.2147		205.91	199.447	110.831
75	4.21038	25.8608		225.297	218.834	122.347
80	4.49107	25.8608		231.759	225.296	125.578
90	5.05246	32.3254		257.606	251.143	141.734
100	5.61384	45.2552		283.453	276.99	161.122
110	6.17523	58.1838		309.298	302.835	180.509
120	6.73661	58.1838		328.68	322.217	190.201
130	7.29799	71.1129		360.983	354.52	212.817
140	7.85938	77.5769		380.364	373.901	225.739
150	8.42076	84.0409		406.204	399.741	241.891
160	8.98215	96.9693		432.042	425.579	261.274
170	9.54353	103.433		457.879	451.416	277.424
180	10.1049	116.36		483.714	477.251	296.806
190	10.6663	122.824		503.09	496.627	309.726
200	11.2277	135.751		528.923	522.46	329.105
210	11.7891	135.751		548.297	541.834	338.792
220	12.3505	145.901		567.67	561.207	353.554
230	12.9118	155.141		593.5	587.037	371.089
240	13.4732	168.066		612.145	605.682	386.874
250	14.0346	180.993		638.698	632.235	406.614
260	14.596	187.455		657.357	650.894	419.174
270	15.1574	193.917		677.437	670.974	432.446
280	15.7188	197.621		696.804	690.341	443.981
290	16.2801	210.55		721.938	715.475	463.012
300	16.8415	219.767		741.993	735.53	477.649
310	17.4029	223.48		767.139	760.676	492.078
320	17.9643	239.154		786.51	780.047	509.6
330	18.5257	236.408		805.88	799.417	517.912
340	19.0871	245.616		818.793	812.33	528.973
350	19.6484	249.336		844.618	838.155	543.746
360	20.2098	258.54		870.441	863.978	561.259
370	20.7712	271.363		883.352	876.89	574.126
380	21.3326			909.174	902.711	902.711
390	21.894			928.539	922.076	922.076
400	22.4554			947.903	941.44	941.44
410	23.0168			967.873	961.41	961.41
420	23.5781			993.084	986.621	986.621
430	24.1395			1005.99	999.529	999.529
440	24.7009			1025.35	1018.89	1018.89
450	25.2623			1051.17	1044.7	1044.7
460	25.8237			1076.98	1070.52	1070.52
470	26.3851			1096.34	1089.87	1089.87
480	26.9464			1115.69	1109.23	1109.23
490	27.5078			1135.05	1128.59	1128.59
500	28.0692			1154.41	1147.94	1147.94
510	28.6306			1180.21	1173.75	1173.75
520	29.192			1199.57	1193.11	1193.11
530	29.7534			1218.92	1212.46	1212.46
540	30.3147			1244.72	1238.26	1238.26
550	30.8761			1270.02	1263.56	1263.56
560	31.4375			1289.88	1283.41	1283.41
570	31.9989			1315.68	1309.21	1309.21
580	32.5603			1335.03	1328.56	1328.56
590	33.1217			1360.35	1353.89	1353.89
600	33.6831			1373.25	1366.79	1366.79
610	34.2444			1399.52	1393.05	1393.05
620	34.8058			1418.41	1411.94	1411.94
630	35.3672			1437.76	1431.3	1431.3
640	35.9286			1464	1457.53	1457.53
650	36.49			1489.36	1482.89	1482.89
660	37.0514			1515.15	1508.69	1508.69
670	37.6127			1534.5	1528.04	1528.04
680	38.1741			1560.3	1553.83	1553.83
690	38.7355			1592.54	1586.08	1586.08
700	39.2969			1611.88	1605.42	1605.42
710	39.8583			1637.67	1631.21	1631.21
720	40.4197			1663.46	1657	1657
730	40.981			1696.06	1689.6	1689.6
740	41.5424			1727.93	1721.47	1721.47
750	42.1038			1753.71	1747.25	1747.25
760	42.6652			1792.39	1785.93	1785.93
770	43.2266			1824.62	1818.15	1818.15
780	43.788			1850.39	1843.93	1843.93
790	44.3494			1889.06	1882.6	1882.6
800	44.9107			1927.72	1921.26	1921.26
810	45.4721			1959.67	1953.21	1953.21
820	46.0335			1998.6	1992.14	1992.14
830	46.5949			2050.14	2043.68	2043.68
840	47.1563			2088.56	2082.1	2082.1
850	47.7177			2140.11	2133.64	2133.64
860	48.279			2185.2	2178.74	2178.74
870	48.8404			2236.74	2230.28	2230.28
880	49.4018			2288.43	2281.97	2281.97
890	49.9632			2359.12	2352.65	2352.65
900	50.5246			2500.78	2494.31	2494.31
904.4	50.7716			2732.49	2726.03	2726.03

## Sheet: Figure 3
8mm															10mm
Stress	Strain														Stress	Strain
0	0	0	0	0	0										0	0.009422	0	0
23.082	0.028266	282.66	0.00028266	0.00904512	0.00018844										0.894308	0.009422	0	0
50.4918	0.043969	439.69	0.00043969	0.0140701	0.000293127										0.894308	0.009422	0	0
69.2459	0.053391	533.91	0.00053391	0.0170851	0.00035594										0.894308	0.009422	0	0
77.9017	0.059672	596.72	0.00059672	0.019095	0.000397813										0.894308	0.009422	0	0
109.639	0.075375	753.75	0.00075375	0.02412	0.0005025										0.894308	0.009422	0	0
138.492	0.091078	910.78	0.00091078	0.029145	0.000607187										0.894308	0.009422	0	0
145.705	0.094219	942.19	0.00094219	0.0301501	0.000628127										0.894308	0.009422	0	0
164.459	0.1005	1005	0.001005	0.03216	0.00067										0.894308	0.009422	0	0
170.23	0.103641	1036.41	0.00103641	0.0331651	0.00069094										0.894308	0.009422	0	0
186.098	0.109922	1099.22	0.00109922	0.035175	0.000732813										0.894308	0.009422	0	0
193.312	0.113063	1130.63	0.00113063	0.0361802	0.000753753										0.894308	0.009422	0	0
210.623	0.119344	1193.44	0.00119344	0.0381901	0.000795627										0.894308	0.009422	0	0
223.607	0.122484	1224.84	0.00122484	0.0391949	0.00081656										0.894308	0.009422	0	0
226.492	0.125625	1256.25	0.00125625	0.0402	0.0008375										0.894308	0.009422	0	0
235.148	0.128766	1287.66	0.00128766	0.0412051	0.00085844										0.894308	0.009422	0	0
242.361	0.131906	1319.06	0.00131906	0.0422099	0.000879373										0.894308	0.009422	0	0
243.803	0.135047	1350.47	0.00135047	0.043215	0.000900313										0.894308	0.009422	0	0
242.361	0.138187	1381.87	0.00138187	0.0442198	0.000921247										0.894308	0.009422	0	0
248.131	0.141328	1413.28	0.00141328	0.045225	0.000942187										0.894308	0.012562	0.00314	31.4
251.016	0.144469	1444.69	0.00144469	0.0462301	0.000963127										0.894308	0.012562	0.00314	31.4
253.902	0.147609	1476.09	0.00147609	0.0472349	0.00098406										0.894308	0.012562	0.00314	31.4
255.344	0.15075	1507.5	0.0015075	0.04824	0.001005										0.894308	0.012562	0.00314	31.4
258.23	0.153891	1538.91	0.00153891	0.0492451	0.00102594										0.894308	0.012562	0.00314	31.4
264	0.157031	1570.31	0.00157031	0.0502499	0.00104687										1.78862	0.012562	0.00314	31.4
269.771	0.160172	1601.72	0.00160172	0.051255	0.00106781										1.78862	0.012562	0.00314	31.4
272.656	0.163312	1633.12	0.00163312	0.0522598	0.00108875										1.78862	0.012562	0.00314	31.4
275.541	0.166453	1664.53	0.00166453	0.053265	0.00110969										1.78862	0.012562	0.00314	31.4
278.426	0.169594	1695.94	0.00169594	0.0542701	0.00113063										1.78862	0.012562	0.00314	31.4
279.869	0.172734	1727.34	0.00172734	0.0552749	0.00115156										1.78862	0.012562	0.00314	31.4
281.312	0.175875	1758.75	0.00175875	0.05628	0.0011725										1.78862	0.012562	0.00314	31.4
282.754	0.179016	1790.16	0.00179016	0.0572851	0.00119344										1.78862	0.012562	0.00314	31.4
284.197	0.182156	1821.56	0.00182156	0.0582899	0.00121437										1.78862	0.012562	0.00314	31.4
285.639	0.185297	1852.97	0.00185297	0.059295	0.00123531										1.78862	0.012562	0.00314	31.4
288.525	0.188438	1884.38	0.00188438	0.0603002	0.00125625										1.78862	0.012562	0.00314	31.4
288.525	0.191578	1915.78	0.00191578	0.061305	0.00127719										1.78862	0.012562	0.00314	31.4
289.967	0.194719	1947.19	0.00194719	0.0623101	0.00129813										1.78862	0.012562	0.00314	31.4
291.41	0.197859	1978.59	0.00197859	0.0633149	0.00131906										1.78862	0.012562	0.00314	31.4
291.41	0.201	2010	0.00201	0.06432	0.00134										1.78862	0.012562	0.00314	31.4
292.853	0.204141	2041.41	0.00204141	0.0653251	0.00136094										1.78862	0.012562	0.00314	31.4
294.295	0.207281	2072.81	0.00207281	0.0663299	0.00138187										1.78862	0.012562	0.00314	31.4
294.295	0.210422	2104.22	0.00210422	0.067335	0.00140281										2.68292	0.012562	0.00314	31.4
294.295	0.216703	2167.03	0.00216703	0.069345	0.00144469										2.68292	0.012562	0.00314	31.4
295.738	0.219844	2198.44	0.00219844	0.0703501	0.00146563										2.68292	0.012562	0.00314	31.4
301.508	0.222984	2229.84	0.00222984	0.0713549	0.00148656										2.68292	0.012562	0.00314	31.4
302.951	0.226125	2261.25	0.00226125	0.07236	0.0015075										2.68292	0.012562	0.00314	31.4
304.394	0.229266	2292.66	0.00229266	0.0733651	0.00152844										2.68292	0.012562	0.00314	31.4
304.394	0.232406	2324.06	0.00232406	0.0743699	0.00154937										2.68292	0.012562	0.00314	31.4
304.394	0.235547	2355.47	0.00235547	0.075375	0.00157031										2.68292	0.012562	0.00314	31.4
305.836	0.238688	2386.88	0.00238688	0.0763802	0.00159125										2.68292	0.012562	0.00314	31.4
305.836	0.241828	2418.28	0.00241828	0.077385	0.00161219										2.68292	0.012562	0.00314	31.4
307.279	0.244969	2449.69	0.00244969	0.0783901	0.00163313										2.68292	0.012562	0.00314	31.4
307.279	0.248109	2481.09	0.00248109	0.0793949	0.00165406										2.68292	0.012562	0.00314	31.4
308.721	0.25125	2512.5	0.0025125	0.0804	0.001675										2.68292	0.012562	0.00314	31.4
308.721	0.254391	2543.91	0.00254391	0.0814051	0.00169594										2.68292	0.012562	0.00314	31.4
310.164	0.257531	2575.31	0.00257531	0.0824099	0.00171687										2.68292	0.012562	0.00314	31.4
310.164	0.260672	2606.72	0.00260672	0.083415	0.00173781										2.68292	0.012562	0.00314	31.4
311.607	0.263812	2638.12	0.00263812	0.0844198	0.00175875										2.68292	0.012562	0.00314	31.4
311.607	0.266953	2669.53	0.00266953	0.085425	0.00177969										2.68292	0.012562	0.00314	31.4
311.607	0.270094	2700.94	0.00270094	0.0864301	0.00180063										2.68292	0.012562	0.00314	31.4
313.049	0.273234	2732.34	0.00273234	0.0874349	0.00182156										2.68292	0.012562	0.00314	31.4
313.049	0.276375	2763.75	0.00276375	0.08844	0.0018425										2.68292	0.012562	0.00314	31.4
314.492	0.279516	2795.16	0.00279516	0.0894451	0.00186344										2.68292	0.012562	0.00314	31.4
314.492	0.282656	2826.56	0.00282656	0.0904499	0.00188437										2.68292	0.012562	0.00314	31.4
314.492	0.285797	2857.97	0.00285797	0.091455	0.00190531										2.68292	0.012562	0.00314	31.4
315.935	0.288938	2889.38	0.00288938	0.0924602	0.00192625										2.68292	0.012562	0.00314	31.4
315.935	0.295219	2952.19	0.00295219	0.0944701	0.00196813										2.68292	0.012562	0.00314	31.4
315.935	0.298359	2983.59	0.00298359	0.0954749	0.00198906										2.68292	0.012562	0.00314	31.4
317.377	0.3015	3015	0.003015	0.09648	0.00201										2.68292	0.012562	0.00314	31.4
317.377	0.304641	3046.41	0.00304641	0.0974851	0.00203094										2.68292	0.012562	0.00314	31.4
317.377	0.307781	3077.81	0.00307781	0.0984899	0.00205187										2.68292	0.012562	0.00314	31.4
317.377	0.310922	3109.22	0.00310922	0.099495	0.00207281										2.68292	0.012562	0.00314	31.4
317.377	0.314062	3140.62	0.00314062	0.1005	0.00209375										2.68292	0.012562	0.00314	31.4
318.82	0.317203	3172.03	0.00317203	0.101505	0.00211469										2.68292	0.012562	0.00314	31.4
318.82	0.323484	3234.84	0.00323484	0.103515	0.00215656										2.68292	0.012562	0.00314	31.4
318.82	0.326625	3266.25	0.00326625	0.10452	0.0021775										3.57723	0.012562	0.00314	31.4
320.262	0.332906	3329.06	0.00332906	0.10653	0.00221937										3.57723	0.012562	0.00314	31.4
321.705	0.336047	3360.47	0.00336047	0.107535	0.00224031										3.57723	0.012562	0.00314	31.4
321.705	0.339188	3391.88	0.00339188	0.10854	0.00226125										3.57723	0.012562	0.00314	31.4
321.705	0.342328	3423.28	0.00342328	0.109545	0.00228219										3.57723	0.012562	0.00314	31.4
323.148	0.345469	3454.69	0.00345469	0.11055	0.00230313										2.68292	0.012562	0.00314	31.4
323.148	0.348609	3486.09	0.00348609	0.111555	0.00232406										2.68292	0.012562	0.00314	31.4
324.59	0.358031	3580.31	0.00358031	0.11457	0.00238687										2.68292	0.012562	0.00314	31.4
324.59	0.373734	3737.34	0.00373734	0.119595	0.00249156										2.68292	0.012562	0.00314	31.4
324.59	0.383156	3831.56	0.00383156	0.12261	0.00255437										2.68292	0.012562	0.00314	31.4
324.59	0.389437	3894.37	0.00389437	0.12462	0.00259625										3.57723	0.012562	0.00314	31.4
326.033	0.439687	4396.87	0.00439687	0.1407	0.00293125										3.57723	0.012562	0.00314	31.4
327.475	0.449109	4491.09	0.00449109	0.143715	0.00299406										3.57723	0.012562	0.00314	31.4
327.475	0.455391	4553.91	0.00455391	0.145725	0.00303594										3.57723	0.012562	0.00314	31.4
327.475	0.458531	4585.31	0.00458531	0.14673	0.00305687										3.57723	0.012562	0.00314	31.4
328.918	0.471094	4710.94	0.00471094	0.15075	0.00314063										3.57723	0.012562	0.00314	31.4
328.918	0.483656	4836.56	0.00483656	0.15477	0.00322437										4.47154	0.012562	0.00314	31.4
328.918	0.486797	4867.97	0.00486797	0.155775	0.00324531										4.47154	0.012562	0.00314	31.4
330.361	0.496219	4962.19	0.00496219	0.15879	0.00330813										4.47154	0.012562	0.00314	31.4
330.361	0.5025	5025	0.005025	0.1608	0.00335										4.47154	0.012562	0.00314	31.4
330.361	0.508781	5087.81	0.00508781	0.16281	0.00339187										4.47154	0.012562	0.00314	31.4
330.361	0.518203	5182.03	0.00518203	0.165825	0.00345469										4.47154	0.012562	0.00314	31.4
330.361	0.521344	5213.44	0.00521344	0.16683	0.00347563										4.47154	0.012562	0.00314	31.4
330.361	0.530766	5307.66	0.00530766	0.169845	0.00353844										4.47154	0.012562	0.00314	31.4
331.803	0.540187	5401.87	0.00540187	0.17286	0.00360125										4.47154	0.012562	0.00314	31.4
331.803	0.55275	5527.5	0.0055275	0.17688	0.003685										4.47154	0.012562	0.00314	31.4
331.803	0.555891	5558.91	0.00555891	0.177885	0.00370594										4.47154	0.012562	0.00314	31.4
331.803	0.559031	5590.31	0.00559031	0.17889	0.00372687										4.47154	0.012562	0.00314	31.4
331.803	0.565313	5653.13	0.00565313	0.1809	0.00376875										4.47154	0.012562	0.00314	31.4
333.246	0.568453	5684.53	0.00568453	0.181905	0.00378969										4.47154	0.012562	0.00314	31.4
333.246	0.581016	5810.16	0.00581016	0.185925	0.00387344										4.47154	0.012562	0.00314	31.4
333.246	0.587297	5872.97	0.00587297	0.187935	0.00391531										4.47154	0.012562	0.00314	31.4
334.689	0.596719	5967.19	0.00596719	0.19095	0.00397813										4.47154	0.012562	0.00314	31.4
334.689	0.609281	6092.81	0.00609281	0.19497	0.00406187										4.47154	0.012562	0.00314	31.4
334.689	0.621844	6218.44	0.00621844	0.19899	0.00414563										4.47154	0.012562	0.00314	31.4
334.689	0.624984	6249.84	0.00624984	0.199995	0.00416656										4.47154	0.012562	0.00314	31.4
336.131	0.631266	6312.66	0.00631266	0.202005	0.00420844										4.47154	0.012562	0.00314	31.4
336.131	0.634406	6344.06	0.00634406	0.20301	0.00422937										4.47154	0.012562	0.00314	31.4
336.131	0.643828	6438.28	0.00643828	0.206025	0.00429219										4.47154	0.012562	0.00314	31.4
336.131	0.646969	6469.69	0.00646969	0.20703	0.00431313										4.47154	0.012562	0.00314	31.4
336.131	0.656391	6563.91	0.00656391	0.210045	0.00437594										4.47154	0.012562	0.00314	31.4
336.131	0.659531	6595.31	0.00659531	0.21105	0.00439687										4.47154	0.012562	0.00314	31.4
336.131	0.672094	6720.94	0.00672094	0.21507	0.00448063										4.47154	0.012562	0.00314	31.4
337.574	0.678375	6783.75	0.00678375	0.21708	0.0045225										4.47154	0.012562	0.00314	31.4
337.574	0.687797	6877.97	0.00687797	0.220095	0.00458531										4.47154	0.012562	0.00314	31.4
337.574	0.694078	6940.78	0.00694078	0.222105	0.00462719										4.47154	0.015703	0.006281	62.81
339.016	0.7035	7035	0.007035	0.22512	0.00469										4.47154	0.015703	0.006281	62.81
339.016	0.716062	7160.62	0.00716062	0.22914	0.00477375										4.47154	0.015703	0.006281	62.81
339.016	0.728625	7286.25	0.00728625	0.23316	0.0048575										4.47154	0.015703	0.006281	62.81
340.459	0.741188	7411.88	0.00741188	0.23718	0.00494125										4.47154	0.015703	0.006281	62.81
340.459	0.756891	7568.91	0.00756891	0.242205	0.00504594										4.47154	0.015703	0.006281	62.81
340.459	0.760031	7600.31	0.00760031	0.24321	0.00506687										4.47154	0.015703	0.006281	62.81
340.459	0.775734	7757.34	0.00775734	0.248235	0.00517156										3.57723	0.015703	0.006281	62.81
340.459	0.791437	7914.37	0.00791437	0.25326	0.00527625										4.47154	0.015703	0.006281	62.81
340.459	0.804	8040	0.00804	0.25728	0.00536										4.47154	0.015703	0.006281	62.81
341.902	0.822844	8228.44	0.00822844	0.26331	0.00548563										4.47154	0.015703	0.006281	62.81
341.902	0.829125	8291.25	0.00829125	0.26532	0.0055275										4.47154	0.012562	0.00314	31.4
343.344	0.847969	8479.69	0.00847969	0.27135	0.00565313										4.47154	0.012562	0.00314	31.4
343.344	0.860531	8605.31	0.00860531	0.27537	0.00573687										4.47154	0.012562	0.00314	31.4
343.344	0.866812	8668.12	0.00866812	0.27738	0.00577875										4.47154	0.012562	0.00314	31.4
343.344	0.885656	8856.56	0.00885656	0.28341	0.00590437										4.47154	0.012562	0.00314	31.4
344.787	0.891937	8919.37	0.00891937	0.28542	0.00594625										4.47154	0.012562	0.00314	31.4
344.787	0.917062	9170.62	0.00917062	0.29346	0.00611375										4.47154	0.012562	0.00314	31.4
344.787	0.945328	9453.28	0.00945328	0.302505	0.00630219										4.47154	0.012562	0.00314	31.4
344.787	0.970453	9704.53	0.00970453	0.310545	0.00646969										4.47154	0.012562	0.00314	31.4
346.23	0.995578	9955.78	0.00995578	0.318585	0.00663719										4.47154	0.012562	0.00314	31.4
346.23	1.00186	10018.6	0.0100186	0.320595	0.00667906										4.47154	0.012562	0.00314	31.4
346.23	1.02698	10269.8	0.0102698	0.328635	0.00684656										4.47154	0.012562	0.00314	31.4
346.23	1.04897	10489.7	0.0104897	0.33567	0.00699313										4.47154	0.012562	0.00314	31.4
346.23	1.07095	10709.5	0.0107095	0.342705	0.00713969										4.47154	0.012562	0.00314	31.4
346.23	1.08038	10803.8	0.0108038	0.34572	0.0072025										4.47154	0.012562	0.00314	31.4
346.23	1.1055	11055	0.011055	0.35376	0.00737										4.47154	0.012562	0.00314	31.4
346.23	1.13377	11337.7	0.0113377	0.362805	0.00755844										4.47154	0.012562	0.00314	31.4
347.672	1.14947	11494.7	0.0114947	0.36783	0.00766313										4.47154	0.015703	0.006281	62.81
347.672	1.15889	11588.9	0.0115889	0.370845	0.00772594										4.47154	0.015703	0.006281	62.81
347.672	1.17145	11714.5	0.0117145	0.374865	0.00780969										4.47154	0.015703	0.006281	62.81
347.672	1.19344	11934.4	0.0119344	0.3819	0.00795625										4.47154	0.012562	0.00314	31.4
347.672	1.206	12060	0.01206	0.38592	0.00804										4.47154	0.012562	0.00314	31.4
347.672	1.2217	12217	0.012217	0.390945	0.00814469										4.47154	0.012562	0.00314	31.4
349.115	1.26567	12656.7	0.0126567	0.405015	0.00843781										4.47154	0.012562	0.00314	31.4
349.115	1.29394	12939.4	0.0129394	0.41406	0.00862625										4.47154	0.012562	0.00314	31.4
349.115	1.30964	13096.4	0.0130964	0.419085	0.00873094										4.47154	0.012562	0.00314	31.4
349.115	1.32534	13253.4	0.0132534	0.42411	0.00883563										4.47154	0.012562	0.00314	31.4
350.557	1.38816	13881.6	0.0138816	0.44421	0.00925437										4.47154	0.012562	0.00314	31.4
350.557	1.41642	14164.2	0.0141642	0.453255	0.00944281										4.47154	0.015703	0.006281	62.81
350.557	1.43213	14321.2	0.0143213	0.45828	0.0095475										4.47154	0.015703	0.006281	62.81
352	1.44783	14478.3	0.0144783	0.463305	0.00965219										4.47154	0.015703	0.006281	62.81
352	1.4918	14918	0.014918	0.477375	0.00994531										4.47154	0.015703	0.006281	62.81
352	1.50436	15043.6	0.0150436	0.481395	0.0100291										4.47154	0.015703	0.006281	62.81
353.443	1.54833	15483.3	0.0154833	0.495465	0.0103222										4.47154	0.015703	0.006281	62.81
353.443	1.56403	15640.3	0.0156403	0.50049	0.0104269										4.47154	0.012562	0.00314	31.4
354.885	1.60172	16017.2	0.0160172	0.51255	0.0106781										4.47154	0.012562	0.00314	31.4
354.885	1.61428	16142.8	0.0161428	0.51657	0.0107619										4.47154	0.012562	0.00314	31.4
354.885	1.65197	16519.7	0.0165197	0.52863	0.0110131										4.47154	0.012562	0.00314	31.4
354.885	1.66139	16613.9	0.0166139	0.531645	0.0110759										4.47154	0.012562	0.00314	31.4
356.328	1.69594	16959.4	0.0169594	0.5427	0.0113063										4.47154	0.012562	0.00314	31.4
356.328	1.71478	17147.8	0.0171478	0.54873	0.0114319										4.47154	0.012562	0.00314	31.4
356.328	1.74619	17461.9	0.0174619	0.55878	0.0116412										4.47154	0.012562	0.00314	31.4
356.328	1.75875	17587.5	0.0175875	0.5628	0.011725										4.47154	0.012562	0.00314	31.4
356.328	1.80586	18058.6	0.0180586	0.577875	0.0120391										4.47154	0.012562	0.00314	31.4
356.328	1.84355	18435.5	0.0184355	0.589935	0.0122903										4.47154	0.012562	0.00314	31.4
356.328	1.85297	18529.7	0.0185297	0.59295	0.0123531										4.47154	0.012562	0.00314	31.4
356.328	1.86553	18655.3	0.0186553	0.59697	0.0124369										4.47154	0.012562	0.00314	31.4
356.328	1.90322	19032.2	0.0190322	0.60903	0.0126881										4.47154	0.012562	0.00314	31.4
356.328	1.91578	19157.8	0.0191578	0.61305	0.0127719										4.47154	0.012562	0.00314	31.4
356.328	1.95975	19597.5	0.0195975	0.62712	0.013065										4.47154	0.012562	0.00314	31.4
356.328	1.98802	19880.2	0.0198802	0.636165	0.0132534										4.47154	0.012562	0.00314	31.4
356.328	1.9943	19943	0.019943	0.638175	0.0132953										4.47154	0.012562	0.00314	31.4
357.771	2.0257	20257	0.020257	0.648225	0.0135047										4.47154	0.012562	0.00314	31.4
357.771	2.03512	20351.2	0.0203512	0.65124	0.0135675										5.36585	0.012562	0.00314	31.4
357.771	2.06339	20633.9	0.0206339	0.660285	0.0137559										5.36585	0.015703	0.006281	62.81
357.771	2.07281	20728.1	0.0207281	0.6633	0.0138187										5.36585	0.015703	0.006281	62.81
357.771	2.08223	20822.3	0.0208223	0.666315	0.0138816										5.36585	0.015703	0.006281	62.81
357.771	2.11364	21136.4	0.0211364	0.676365	0.0140909										5.36585	0.015703	0.006281	62.81
357.771	2.1262	21262	0.021262	0.680385	0.0141747										5.36585	0.015703	0.006281	62.81
357.771	2.17331	21733.1	0.0217331	0.69546	0.0144887										5.36585	0.018844	0.009422	94.22
357.771	2.20158	22015.8	0.0220158	0.704505	0.0146772										5.36585	0.015703	0.006281	62.81
357.771	2.211	22110	0.02211	0.70752	0.01474										5.36585	0.015703	0.006281	62.81
357.771	2.23612	22361.2	0.0223612	0.71556	0.0149075										5.36585	0.015703	0.006281	62.81
357.771	2.24555	22455.5	0.0224555	0.718575	0.0149703										5.36585	0.015703	0.006281	62.81
357.771	2.25497	22549.7	0.0225497	0.72159	0.0150331										5.36585	0.012562	0.00314	31.4
359.213	2.28009	22800.9	0.0228009	0.72963	0.0152006										5.36585	0.012562	0.00314	31.4
359.213	2.28952	22895.2	0.0228952	0.732645	0.0152634										4.47154	0.015703	0.006281	62.81
359.213	2.32092	23209.2	0.0232092	0.742695	0.0154728										4.47154	0.012562	0.00314	31.4
359.213	2.35547	23554.7	0.0235547	0.75375	0.0157031										5.36585	0.012562	0.00314	31.4
359.213	2.36489	23648.9	0.0236489	0.756765	0.0157659										5.36585	0.012562	0.00314	31.4
360.656	2.40258	24025.8	0.0240258	0.768825	0.0160172										5.36585	0.012562	0.00314	31.4
360.656	2.4277	24277	0.024277	0.776865	0.0161847										5.36585	0.015703	0.006281	62.81
360.656	2.44027	24402.7	0.0244027	0.780885	0.0162684										5.36585	0.015703	0.006281	62.81
360.656	2.48423	24842.3	0.0248423	0.794955	0.0165616										4.47154	0.015703	0.006281	62.81
360.656	2.4968	24968	0.024968	0.798975	0.0166453										4.47154	0.015703	0.006281	62.81
360.656	2.5125	25125	0.025125	0.804	0.01675										4.47154	0.015703	0.006281	62.81
360.656	2.56903	25690.3	0.0256903	0.82209	0.0171269										4.47154	0.015703	0.006281	62.81
360.656	2.58787	25878.8	0.0258787	0.82812	0.0172525										4.47154	0.015703	0.006281	62.81
359.213	2.60986	26098.6	0.0260986	0.835155	0.0173991										4.47154	0.015703	0.006281	62.81
359.213	2.65069	26506.9	0.0265069	0.84822	0.0176712										4.47154	0.015703	0.006281	62.81
359.213	2.67581	26758.1	0.0267581	0.85626	0.0178387										4.47154	0.015703	0.006281	62.81
359.213	2.71664	27166.4	0.0271664	0.869325	0.0181109										4.47154	0.015703	0.006281	62.81
359.213	2.73234	27323.4	0.0273234	0.87435	0.0182156										4.47154	0.015703	0.006281	62.81
359.213	2.76689	27668.9	0.0276689	0.885405	0.0184459										4.47154	0.015703	0.006281	62.81
359.213	2.7983	27983	0.027983	0.895455	0.0186553										5.36585	0.015703	0.006281	62.81
359.213	2.83284	28328.4	0.0283284	0.90651	0.0188856										5.36585	0.015703	0.006281	62.81
359.213	2.84227	28422.7	0.0284227	0.909525	0.0189484										5.36585	0.015703	0.006281	62.81
357.771	2.85797	28579.7	0.0285797	0.91455	0.0190531										5.36585	0.015703	0.006281	62.81
357.771	2.87053	28705.3	0.0287053	0.91857	0.0191369										5.36585	0.015703	0.006281	62.81
356.328	2.88309	28830.9	0.0288309	0.92259	0.0192206										4.47154	0.015703	0.006281	62.81
356.328	2.88623	28862.3	0.0288623	0.923595	0.0192416										4.47154	0.015703	0.006281	62.81
356.328	2.88937	28893.8	0.0288937	0.9246	0.0192625										4.47154	0.015703	0.006281	62.81
356.328	2.89252	28925.2	0.0289252	0.925605	0.0192834										4.47154	0.015703	0.006281	62.81
357.771	2.89566	28956.6	0.0289566	0.92661	0.0193044										5.36585	0.015703	0.006281	62.81
359.213	2.8988	28988	0.028988	0.927615	0.0193253										5.36585	0.015703	0.006281	62.81
359.213	2.90194	29019.4	0.0290194	0.92862	0.0193462										5.36585	0.015703	0.006281	62.81
359.213	2.90508	29050.8	0.0290508	0.929625	0.0193672										5.36585	0.015703	0.006281	62.81
359.213	2.90822	29082.2	0.0290822	0.93063	0.0193881										5.36585	0.015703	0.006281	62.81
360.656	2.91136	29113.6	0.0291136	0.931635	0.0194091										5.36585	0.015703	0.006281	62.81
360.656	2.9145	29145	0.029145	0.93264	0.01943										6.26016	0.015703	0.006281	62.81
359.213	2.91764	29176.4	0.0291764	0.933645	0.0194509										6.26016	0.015703	0.006281	62.81
359.213	2.92078	29207.8	0.0292078	0.93465	0.0194719										5.36585	0.015703	0.006281	62.81
359.213	2.92392	29239.2	0.0292392	0.935655	0.0194928										5.36585	0.015703	0.006281	62.81
359.213	2.92706	29270.6	0.0292706	0.93666	0.0195138										5.36585	0.015703	0.006281	62.81
359.213	2.9302	29302	0.029302	0.937665	0.0195347										5.36585	0.015703	0.006281	62.81
360.656	2.93334	29333.4	0.0293334	0.93867	0.0195556										5.36585	0.015703	0.006281	62.81
360.656	2.93648	29364.8	0.0293648	0.939675	0.0195766										5.36585	0.015703	0.006281	62.81
360.656	2.93962	29396.2	0.0293962	0.94068	0.0195975										5.36585	0.015703	0.006281	62.81
360.656	2.94277	29427.7	0.0294276	0.941685	0.0196184										5.36585	0.015703	0.006281	62.81
362.098	2.94591	29459.1	0.0294591	0.94269	0.0196394										5.36585	0.015703	0.006281	62.81
362.098	2.94905	29490.5	0.0294905	0.943695	0.0196603										5.36585	0.015703	0.006281	62.81
362.098	2.95219	29521.9	0.0295219	0.9447	0.0196812										5.36585	0.015703	0.006281	62.81
362.098	2.95533	29553.3	0.0295533	0.945705	0.0197022										5.36585	0.015703	0.006281	62.81
362.098	2.95847	29584.7	0.0295847	0.94671	0.0197231										5.36585	0.015703	0.006281	62.81
362.098	2.96161	29616.1	0.0296161	0.947715	0.0197441										5.36585	0.015703	0.006281	62.81
362.098	2.96475	29647.5	0.0296475	0.94872	0.019765										5.36585	0.015703	0.006281	62.81
362.098	2.97103	29710.3	0.0297103	0.95073	0.0198069										5.36585	0.018844	0.009422	94.22
362.098	2.97731	29773.1	0.0297731	0.95274	0.0198487										5.36585	0.018844	0.009422	94.22
363.541	2.98045	29804.5	0.0298045	0.953745	0.0198697										5.36585	0.015703	0.006281	62.81
363.541	2.98673	29867.3	0.0298673	0.955755	0.0199116										5.36585	0.015703	0.006281	62.81
363.541	2.98988	29898.8	0.0298988	0.95676	0.0199325										5.36585	0.015703	0.006281	62.81
363.541	2.99302	29930.2	0.0299302	0.957765	0.0199534										5.36585	0.015703	0.006281	62.81
363.541	2.99616	29961.6	0.0299616	0.95877	0.0199744										5.36585	0.015703	0.006281	62.81
363.541	3.00244	30024.4	0.0300244	0.96078	0.0200162										5.36585	0.015703	0.006281	62.81
364.984	3.00558	30055.8	0.0300558	0.961785	0.0200372										5.36585	0.015703	0.006281	62.81
363.541	3.00872	30087.2	0.0300872	0.96279	0.0200581										5.36585	0.015703	0.006281	62.81
363.541	3.015	30150	0.03015	0.9648	0.0201										5.36585	0.015703	0.006281	62.81
363.541	3.01814	30181.4	0.0301814	0.965805	0.0201209										5.36585	0.015703	0.006281	62.81
360.656	3.02128	30212.8	0.0302128	0.96681	0.0201419										5.36585	0.015703	0.006281	62.81
360.656	3.02442	30244.2	0.0302442	0.967815	0.0201628										5.36585	0.015703	0.006281	62.81
354.885	3.02756	30275.6	0.0302756	0.96882	0.0201837										5.36585	0.015703	0.006281	62.81
353.443	3.0307	30307	0.030307	0.969825	0.0202047										5.36585	0.015703	0.006281	62.81
354.885	3.03384	30338.4	0.0303384	0.97083	0.0202256										5.36585	0.018844	0.009422	94.22
356.328	3.03698	30369.8	0.0303698	0.971835	0.0202466										5.36585	0.018844	0.009422	94.22
357.771	3.04013	30401.2	0.0304013	0.97284	0.0202675										5.36585	0.018844	0.009422	94.22
357.771	3.04326	30432.6	0.0304326	0.973845	0.0202884										5.36585	0.018844	0.009422	94.22
356.328	3.04641	30464.1	0.0304641	0.97485	0.0203094										5.36585	0.018844	0.009422	94.22
360.656	3.04955	30495.5	0.0304955	0.975855	0.0203303										5.36585	0.018844	0.009422	94.22
360.656	3.05269	30526.9	0.0305269	0.97686	0.0203512										6.26016	0.015703	0.006281	62.81
360.656	3.05583	30558.3	0.0305583	0.977865	0.0203722										6.26016	0.015703	0.006281	62.81
360.656	3.05897	30589.7	0.0305897	0.97887	0.0203931										6.26016	0.015703	0.006281	62.81
360.656	3.06211	30621.1	0.0306211	0.979875	0.0204141										5.36585	0.015703	0.006281	62.81
359.213	3.06525	30652.5	0.0306525	0.98088	0.020435										5.36585	0.015703	0.006281	62.81
360.656	3.06839	30683.9	0.0306839	0.981885	0.0204559										5.36585	0.015703	0.006281	62.81
360.656	3.07153	30715.3	0.0307153	0.98289	0.0204769										5.36585	0.015703	0.006281	62.81
360.656	3.07467	30746.7	0.0307467	0.983895	0.0204978										5.36585	0.015703	0.006281	62.81
360.656	3.07781	30778.1	0.0307781	0.9849	0.0205187										5.36585	0.015703	0.006281	62.81
360.656	3.08095	30809.5	0.0308095	0.985905	0.0205397										5.36585	0.015703	0.006281	62.81
360.656	3.08409	30840.9	0.0308409	0.98691	0.0205606										6.26016	0.015703	0.006281	62.81
362.098	3.08723	30872.3	0.0308723	0.987915	0.0205816										6.26016	0.015703	0.006281	62.81
362.098	3.09037	30903.7	0.0309037	0.98892	0.0206025										6.26016	0.015703	0.006281	62.81
363.541	3.09352	30935.2	0.0309352	0.989925	0.0206234										6.26016	0.015703	0.006281	62.81
362.098	3.09666	30966.6	0.0309666	0.99093	0.0206444										5.36585	0.015703	0.006281	62.81
367.869	3.0998	30998	0.030998	0.991935	0.0206653										5.36585	0.015703	0.006281	62.81
367.869	3.10294	31029.4	0.0310294	0.99294	0.0206862										5.36585	0.015703	0.006281	62.81
367.869	3.10608	31060.8	0.0310608	0.993945	0.0207072										5.36585	0.015703	0.006281	62.81
367.869	3.10922	31092.2	0.0310922	0.99495	0.0207281										5.36585	0.015703	0.006281	62.81
369.312	3.11236	31123.6	0.0311236	0.995955	0.0207491										5.36585	0.015703	0.006281	62.81
367.869	3.1155	31155	0.031155	0.99696	0.02077										5.36585	0.015703	0.006281	62.81
367.869	3.12178	31217.8	0.0312178	0.99897	0.0208119										6.26016	0.015703	0.006281	62.81
367.869	3.12492	31249.2	0.0312492	0.999975	0.0208328										6.26016	0.015703	0.006281	62.81
367.869	3.12806	31280.6	0.0312806	1.00098	0.0208537										5.36585	0.015703	0.006281	62.81
367.869	3.1312	31312	0.031312	1.00198	0.0208747										5.36585	0.015703	0.006281	62.81
367.869	3.13434	31343.4	0.0313434	1.00299	0.0208956										5.36585	0.015703	0.006281	62.81
367.869	3.13748	31374.8	0.0313748	1.00399	0.0209166										5.36585	0.015703	0.006281	62.81
367.869	3.14062	31406.2	0.0314062	1.005	0.0209375										5.36585	0.015703	0.006281	62.81
364.984	3.14377	31437.7	0.0314377	1.006	0.0209584										5.36585	0.015703	0.006281	62.81
364.984	3.14691	31469.1	0.0314691	1.00701	0.0209794										5.36585	0.015703	0.006281	62.81
366.426	3.15005	31500.5	0.0315005	1.00802	0.0210003										5.36585	0.015703	0.006281	62.81
364.984	3.15319	31531.9	0.0315319	1.00902	0.0210213										6.26016	0.015703	0.006281	62.81
363.541	3.15633	31563.3	0.0315633	1.01002	0.0210422										6.26016	0.015703	0.006281	62.81
364.984	3.15947	31594.7	0.0315947	1.01103	0.0210631										6.26016	0.015703	0.006281	62.81
369.312	3.16261	31626.1	0.0316261	1.01203	0.0210841										6.26016	0.015703	0.006281	62.81
370.754	3.16889	31688.9	0.0316889	1.01405	0.0211259										6.26016	0.015703	0.006281	62.81
370.754	3.17203	31720.3	0.0317203	1.01505	0.0211469										6.26016	0.015703	0.006281	62.81
372.197	3.17517	31751.7	0.0317517	1.01606	0.0211678										6.26016	0.015703	0.006281	62.81
372.197	3.17831	31783.1	0.0317831	1.01706	0.0211887										5.36585	0.015703	0.006281	62.81
372.197	3.18145	31814.5	0.0318145	1.01806	0.0212097										6.26016	0.015703	0.006281	62.81
373.639	3.18459	31845.9	0.0318459	1.01907	0.0212306										6.26016	0.015703	0.006281	62.81
373.639	3.18773	31877.3	0.0318773	1.02007	0.0212516										6.26016	0.015703	0.006281	62.81
373.639	3.19088	31908.8	0.0319087	1.02108	0.0212725										6.26016	0.015703	0.006281	62.81
373.639	3.19716	31971.6	0.0319716	1.02309	0.0213144										6.26016	0.015703	0.006281	62.81
375.082	3.20658	32065.8	0.0320658	1.0261	0.0213772										6.26016	0.015703	0.006281	62.81
375.082	3.20972	32097.2	0.0320972	1.02711	0.0213981										6.26016	0.015703	0.006281	62.81
375.082	3.216	32160	0.03216	1.02912	0.02144										6.26016	0.015703	0.006281	62.81
375.082	3.21914	32191.4	0.0321914	1.03013	0.0214609										5.36585	0.015703	0.006281	62.81
375.082	3.22228	32222.8	0.0322228	1.03113	0.0214819										5.36585	0.015703	0.006281	62.81
373.639	3.22542	32254.2	0.0322542	1.03214	0.0215028										6.26016	0.015703	0.006281	62.81
373.639	3.22856	32285.6	0.0322856	1.03314	0.0215237										6.26016	0.015703	0.006281	62.81
373.639	3.2317	32317	0.032317	1.03414	0.0215447										5.36585	0.015703	0.006281	62.81
373.639	3.23798	32379.8	0.0323798	1.03615	0.0215866										5.36585	0.015703	0.006281	62.81
373.639	3.24112	32411.2	0.0324112	1.03716	0.0216075										5.36585	0.015703	0.006281	62.81
373.639	3.24427	32442.7	0.0324427	1.03817	0.0216284										6.26016	0.015703	0.006281	62.81
373.639	3.24741	32474.1	0.0324741	1.03917	0.0216494										6.26016	0.015703	0.006281	62.81
375.082	3.25055	32505.5	0.0325055	1.04018	0.0216703										6.26016	0.015703	0.006281	62.81
375.082	3.25369	32536.9	0.0325369	1.04118	0.0216913										6.26016	0.015703	0.006281	62.81
375.082	3.25683	32568.3	0.0325683	1.04218	0.0217122										6.26016	0.015703	0.006281	62.81
375.082	3.25997	32599.7	0.0325997	1.04319	0.0217331										6.26016	0.015703	0.006281	62.81
375.082	3.26311	32631.1	0.0326311	1.04419	0.0217541										6.26016	0.015703	0.006281	62.81
375.082	3.26625	32662.5	0.0326625	1.0452	0.021775										6.26016	0.015703	0.006281	62.81
375.082	3.26939	32693.9	0.0326939	1.0462	0.0217959										6.26016	0.015703	0.006281	62.81
375.082	3.27253	32725.3	0.0327253	1.04721	0.0218169										6.26016	0.015703	0.006281	62.81
375.082	3.27567	32756.7	0.0327567	1.04822	0.0218378										6.26016	0.015703	0.006281	62.81
375.082	3.27881	32788.1	0.0327881	1.04922	0.0218587										6.26016	0.015703	0.006281	62.81
375.082	3.28509	32850.9	0.0328509	1.05123	0.0219006										6.26016	0.015703	0.006281	62.81
376.525	3.29137	32913.8	0.0329137	1.05324	0.0219425										6.26016	0.015703	0.006281	62.81
376.525	3.29452	32945.2	0.0329452	1.05425	0.0219634										6.26016	0.015703	0.006281	62.81
376.525	3.30394	33039.4	0.0330394	1.05726	0.0220262										6.26016	0.015703	0.006281	62.81
376.525	3.31022	33102.2	0.0331022	1.05927	0.0220681										6.26016	0.015703	0.006281	62.81
376.525	3.31336	33133.6	0.0331336	1.06027	0.0220891										6.26016	0.015703	0.006281	62.81
376.525	3.31964	33196.4	0.0331964	1.06228	0.0221309										6.26016	0.015703	0.006281	62.81
376.525	3.32278	33227.8	0.0332278	1.06329	0.0221519										6.26016	0.015703	0.006281	62.81
377.967	3.3322	33322	0.033322	1.0663	0.0222147										6.26016	0.015703	0.006281	62.81
377.967	3.33534	33353.4	0.0333534	1.06731	0.0222356										6.26016	0.015703	0.006281	62.81
377.967	3.34163	33416.2	0.0334163	1.06932	0.0222775										6.26016	0.015703	0.006281	62.81
377.967	3.34477	33447.7	0.0334477	1.07033	0.0222984										6.26016	0.015703	0.006281	62.81
377.967	3.35105	33510.5	0.0335105	1.07234	0.0223403										6.26016	0.015703	0.006281	62.81
377.967	3.35419	33541.9	0.0335419	1.07334	0.0223612										6.26016	0.015703	0.006281	62.81
377.967	3.35733	33573.3	0.0335733	1.07434	0.0223822										6.26016	0.015703	0.006281	62.81
377.967	3.36361	33636.1	0.0336361	1.07635	0.0224241										6.26016	0.015703	0.006281	62.81
377.967	3.36675	33667.5	0.0336675	1.07736	0.022445										6.26016	0.015703	0.006281	62.81
377.967	3.36989	33698.9	0.0336989	1.07836	0.0224659										6.26016	0.015703	0.006281	62.81
377.967	3.37617	33761.7	0.0337617	1.08038	0.0225078										6.26016	0.015703	0.006281	62.81
377.967	3.38245	33824.5	0.0338245	1.08238	0.0225497										6.26016	0.015703	0.006281	62.81
377.967	3.38559	33855.9	0.0338559	1.08339	0.0225706										6.26016	0.015703	0.006281	62.81
379.41	3.38873	33887.3	0.0338873	1.08439	0.0225916										6.26016	0.015703	0.006281	62.81
379.41	3.39188	33918.8	0.0339188	1.0854	0.0226125										6.26016	0.015703	0.006281	62.81
379.41	3.39501	33950.2	0.0339501	1.0864	0.0226334										6.26016	0.015703	0.006281	62.81
377.967	3.39816	33981.6	0.0339816	1.08741	0.0226544										6.26016	0.015703	0.006281	62.81
377.967	3.4013	34013	0.034013	1.08842	0.0226753										5.36585	0.015703	0.006281	62.81
377.967	3.40444	34044.4	0.0340444	1.08942	0.0226962										5.36585	0.015703	0.006281	62.81
377.967	3.40758	34075.8	0.0340758	1.09042	0.0227172										5.36585	0.015703	0.006281	62.81
377.967	3.41072	34107.2	0.0341072	1.09143	0.0227381										5.36585	0.015703	0.006281	62.81
377.967	3.41386	34138.6	0.0341386	1.09243	0.0227591										5.36585	0.015703	0.006281	62.81
377.967	3.417	34170	0.03417	1.09344	0.02278										5.36585	0.015703	0.006281	62.81
377.967	3.42014	34201.4	0.0342014	1.09445	0.0228009										6.26016	0.015703	0.006281	62.81
379.41	3.42328	34232.8	0.0342328	1.09545	0.0228219										6.26016	0.015703	0.006281	62.81
379.41	3.42642	34264.2	0.0342642	1.09646	0.0228428										6.26016	0.015703	0.006281	62.81
379.41	3.42956	34295.6	0.0342956	1.09746	0.0228637										6.26016	0.018844	0.009422	94.22
380.853	3.4327	34327	0.034327	1.09846	0.0228847										6.26016	0.018844	0.009422	94.22
380.853	3.43584	34358.4	0.0343584	1.09947	0.0229056										6.26016	0.018844	0.009422	94.22
380.853	3.43898	34389.8	0.0343898	1.10047	0.0229266										6.26016	0.018844	0.009422	94.22
380.853	3.44212	34421.2	0.0344213	1.10148	0.0229475										6.26016	0.018844	0.009422	94.22
380.853	3.44527	34452.7	0.0344527	1.10249	0.0229684										6.26016	0.018844	0.009422	94.22
380.853	3.45155	34515.5	0.0345155	1.1045	0.0230103										6.26016	0.015703	0.006281	62.81
380.853	3.46097	34609.7	0.0346097	1.10751	0.0230731										6.26016	0.015703	0.006281	62.81
382.295	3.46725	34672.5	0.0346725	1.10952	0.023115										6.26016	0.015703	0.006281	62.81
382.295	3.47353	34735.3	0.0347353	1.11153	0.0231569										6.26016	0.015703	0.006281	62.81
383.738	3.47981	34798.1	0.0347981	1.11354	0.0231987										6.26016	0.015703	0.006281	62.81
385.18	3.48609	34860.9	0.0348609	1.11555	0.0232406										6.26016	0.015703	0.006281	62.81
385.18	3.49866	34986.6	0.0349866	1.11957	0.0233244										6.26016	0.015703	0.006281	62.81
385.18	3.5018	35018	0.035018	1.12058	0.0233453										6.26016	0.015703	0.006281	62.81
385.18	3.51436	35143.6	0.0351436	1.12459	0.0234291										6.26016	0.015703	0.006281	62.81
386.623	3.52692	35269.2	0.0352692	1.12862	0.0235128										6.26016	0.015703	0.006281	62.81
386.623	3.54891	35489.1	0.0354891	1.13565	0.0236594										6.26016	0.015703	0.006281	62.81
386.623	3.55519	35551.9	0.0355519	1.13766	0.0237012										5.36585	0.015703	0.006281	62.81
386.623	3.57089	35708.9	0.0357089	1.14268	0.0238059										5.36585	0.015703	0.006281	62.81
386.623	3.58974	35897.3	0.0358974	1.14872	0.0239316										6.26016	0.015703	0.006281	62.81
386.623	3.59602	35960.2	0.0359602	1.15073	0.0239734										6.26016	0.015703	0.006281	62.81
386.623	3.60544	36054.4	0.0360544	1.15374	0.0240362										6.26016	0.015703	0.006281	62.81
388.066	3.62114	36211.4	0.0362114	1.15876	0.0241409										6.26016	0.015703	0.006281	62.81
388.066	3.62742	36274.2	0.0362742	1.16078	0.0241828										6.26016	0.015703	0.006281	62.81
388.066	3.63684	36368.4	0.0363684	1.16379	0.0242456										6.26016	0.015703	0.006281	62.81
388.066	3.65255	36525.5	0.0365255	1.16882	0.0243503										6.26016	0.015703	0.006281	62.81
388.066	3.65569	36556.9	0.0365569	1.16982	0.0243712										6.26016	0.015703	0.006281	62.81
388.066	3.66825	36682.5	0.0366825	1.17384	0.024455										6.26016	0.015703	0.006281	62.81
388.066	3.67139	36713.9	0.0367139	1.17485	0.0244759										6.26016	0.015703	0.006281	62.81
388.066	3.68081	36808.1	0.0368081	1.17786	0.0245388										6.26016	0.015703	0.006281	62.81
388.066	3.68709	36870.9	0.0368709	1.17987	0.0245806										6.26016	0.015703	0.006281	62.81
388.066	3.69652	36965.2	0.0369652	1.18288	0.0246434										6.26016	0.015703	0.006281	62.81
389.508	3.71222	37122.2	0.0371222	1.18791	0.0247481										6.26016	0.015703	0.006281	62.81
389.508	3.7185	37185	0.037185	1.18992	0.02479										6.26016	0.015703	0.006281	62.81
389.508	3.72792	37279.2	0.0372792	1.19294	0.0248528										6.26016	0.015703	0.006281	62.81
389.508	3.7342	37342	0.037342	1.19494	0.0248947										6.26016	0.015703	0.006281	62.81
389.508	3.74363	37436.3	0.0374363	1.19796	0.0249575										6.26016	0.015703	0.006281	62.81
389.508	3.75305	37530.5	0.0375305	1.20098	0.0250203										6.26016	0.015703	0.006281	62.81
389.508	3.75933	37593.3	0.0375933	1.20298	0.0250622										6.26016	0.015703	0.006281	62.81
389.508	3.77189	37718.9	0.0377189	1.207	0.0251459										6.26016	0.015703	0.006281	62.81
389.508	3.78131	37813.1	0.0378131	1.21002	0.0252087										6.26016	0.015703	0.006281	62.81
389.508	3.78445	37844.5	0.0378445	1.21102	0.0252297										6.26016	0.015703	0.006281	62.81
389.508	3.79387	37938.8	0.0379388	1.21404	0.0252925										6.26016	0.015703	0.006281	62.81
389.508	3.80958	38095.8	0.0380958	1.21906	0.0253972										6.26016	0.015703	0.006281	62.81
389.508	3.81272	38127.2	0.0381272	1.22007	0.0254181										6.26016	0.015703	0.006281	62.81
389.508	3.819	38190	0.03819	1.22208	0.02546										6.26016	0.015703	0.006281	62.81
390.951	3.82528	38252.8	0.0382528	1.22409	0.0255019										6.26016	0.015703	0.006281	62.81
390.951	3.83156	38315.6	0.0383156	1.2261	0.0255438										6.26016	0.015703	0.006281	62.81
390.951	3.84098	38409.8	0.0384098	1.22911	0.0256066										6.26016	0.015703	0.006281	62.81
390.951	3.84413	38441.2	0.0384413	1.23012	0.0256275										6.26016	0.015703	0.006281	62.81
390.951	3.85355	38535.5	0.0385355	1.23314	0.0256903										6.26016	0.015703	0.006281	62.81
392.394	3.85983	38598.3	0.0385983	1.23514	0.0257322										6.26016	0.015703	0.006281	62.81
392.394	3.86297	38629.7	0.0386297	1.23615	0.0257531										6.26016	0.015703	0.006281	62.81
392.394	3.87239	38723.9	0.0387239	1.23917	0.0258159										8.04877	0.018844	0.009422	94.22
392.394	3.87867	38786.7	0.0387867	1.24118	0.0258578										8.04877	0.018844	0.009422	94.22
392.394	3.88809	38880.9	0.0388809	1.24419	0.0259206										8.04877	0.018844	0.009422	94.22
392.394	3.89752	38975.2	0.0389752	1.24721	0.0259834										25.9349	0.05025	0.040828	408.28
392.394	3.90066	39006.6	0.0390066	1.24821	0.0260044										36.6666	0.065953	0.056531	565.31
393.836	3.91008	39100.8	0.0391008	1.25122	0.0260672										40.2439	0.072234	0.062812	628.12
393.836	3.92264	39226.4	0.0392264	1.25525	0.0261509										53.6585	0.087937	0.078515	785.15
393.836	3.92578	39257.8	0.0392578	1.25625	0.0261719										66.1788	0.103641	0.094219	942.19
393.836	3.94148	39414.8	0.0394148	1.26127	0.0262766										76.9105	0.113063	0.103641	1036.41
393.836	3.94776	39477.7	0.0394777	1.26328	0.0263184										80.4877	0.116203	0.106781	1067.81
393.836	3.95091	39509.1	0.0395091	1.26429	0.0263394										90.3251	0.125625	0.116203	1162.03
393.836	3.96033	39603.3	0.0396033	1.2673	0.0264022										100.162	0.138187	0.128765	1287.65
395.279	3.96975	39697.5	0.0396975	1.27032	0.026465										102.845	0.141328	0.131906	1319.06
395.279	3.97289	39728.9	0.0397289	1.27133	0.0264859										111.788	0.153891	0.144469	1444.69
395.279	3.97917	39791.7	0.0397917	1.27334	0.0265278										119.837	0.163312	0.15389	1538.9
395.279	3.98545	39854.5	0.0398545	1.27534	0.0265697										127.886	0.175875	0.166453	1664.53
395.279	3.99173	39917.3	0.0399173	1.27735	0.0266116										132.358	0.179016	0.169594	1695.94
395.279	4.0043	40043	0.040043	1.28138	0.0266953										135.04	0.182156	0.172734	1727.34
396.721	4.01058	40105.8	0.0401058	1.28338	0.0267372										141.301	0.191578	0.182156	1821.56
396.721	4.01372	40137.2	0.0401372	1.28439	0.0267581										143.089	0.194719	0.185297	1852.97
396.721	4.02628	40262.8	0.0402628	1.28841	0.0268419										148.455	0.204141	0.194719	1947.19
396.721	4.0357	40357	0.040357	1.29142	0.0269047										152.032	0.210422	0.201	2010
396.721	4.04512	40451.2	0.0404512	1.29444	0.0269675										155.61	0.216703	0.207281	2072.81
396.721	4.05141	40514.1	0.0405141	1.29645	0.0270094										158.293	0.219844	0.210422	2104.22
396.721	4.06083	40608.3	0.0406083	1.29946	0.0270722										159.187	0.219844	0.210422	2104.22
396.721	4.06711	40671.1	0.0406711	1.30147	0.0271141										160.975	0.222984	0.213562	2135.62
396.721	4.07653	40765.3	0.0407653	1.30449	0.0271769										162.764	0.226125	0.216703	2167.03
398.164	4.08281	40828.1	0.0408281	1.3065	0.0272187										162.764	0.226125	0.216703	2167.03
398.164	4.08909	40890.9	0.0408909	1.30851	0.0272606										163.658	0.229266	0.219844	2198.44
398.164	4.09852	40985.2	0.0409852	1.31153	0.0273234										164.553	0.229266	0.219844	2198.44
398.164	4.11108	41110.8	0.0411108	1.31554	0.0274072										164.553	0.229266	0.219844	2198.44
398.164	4.11422	41142.2	0.0411422	1.31655	0.0274281										165.447	0.229266	0.219844	2198.44
398.164	4.11736	41173.6	0.0411736	1.31755	0.0274491										165.447	0.229266	0.219844	2198.44
398.164	4.12678	41267.8	0.0412678	1.32057	0.0275119										165.447	0.229266	0.219844	2198.44
398.164	4.1362	41362	0.041362	1.32358	0.0275747										165.447	0.232406	0.222984	2229.84
398.164	4.13934	41393.4	0.0413934	1.32459	0.0275956										165.447	0.232406	0.222984	2229.84
398.164	4.14877	41487.7	0.0414877	1.32761	0.0276584										165.447	0.232406	0.222984	2229.84
398.164	4.15819	41581.9	0.0415819	1.33062	0.0277212										165.447	0.232406	0.222984	2229.84
398.164	4.16133	41613.3	0.0416133	1.33162	0.0277422										165.447	0.232406	0.222984	2229.84
399.607	4.17075	41707.5	0.0417075	1.33464	0.027805										165.447	0.232406	0.222984	2229.84
399.607	4.18017	41801.7	0.0418017	1.33765	0.0278678										165.447	0.232406	0.222984	2229.84
399.607	4.18645	41864.5	0.0418645	1.33966	0.0279097										165.447	0.232406	0.222984	2229.84
399.607	4.19588	41958.8	0.0419588	1.34268	0.0279725										165.447	0.232406	0.222984	2229.84
399.607	4.20216	42021.6	0.0420216	1.34469	0.0280144										166.341	0.232406	0.222984	2229.84
399.607	4.21158	42115.8	0.0421158	1.3477	0.0280772										166.341	0.232406	0.222984	2229.84
399.607	4.21786	42178.6	0.0421786	1.34971	0.0281191										167.236	0.235547	0.226125	2261.25
399.607	4.22728	42272.8	0.0422728	1.35273	0.0281819										167.236	0.235547	0.226125	2261.25
399.607	4.23356	42335.6	0.0423356	1.35474	0.0282237										168.13	0.235547	0.226125	2261.25
399.607	4.24298	42429.8	0.0424298	1.35775	0.0282866										168.13	0.235547	0.226125	2261.25
399.607	4.26183	42618.3	0.0426183	1.36378	0.0284122										169.024	0.235547	0.226125	2261.25
399.607	4.27125	42712.5	0.0427125	1.3668	0.028475										169.024	0.235547	0.226125	2261.25
399.607	4.27439	42743.9	0.0427439	1.36781	0.0284959										169.919	0.238688	0.229266	2292.66
399.607	4.28067	42806.7	0.0428067	1.36982	0.0285378										169.919	0.238688	0.229266	2292.66
399.607	4.28381	42838.1	0.0428381	1.37082	0.0285587										170.813	0.238688	0.229266	2292.66
398.164	4.28695	42869.5	0.0428695	1.37182	0.0285797										171.707	0.241828	0.232406	2324.06
395.279	4.29009	42900.9	0.0429009	1.37283	0.0286006										171.707	0.241828	0.232406	2324.06
383.738	4.29323	42932.3	0.0429323	1.37383	0.0286216										172.601	0.244969	0.235547	2355.47
389.508	4.29638	42963.8	0.0429638	1.37484	0.0286425										173.496	0.244969	0.235547	2355.47
390.951	4.29952	42995.2	0.0429952	1.37585	0.0286634										173.496	0.244969	0.235547	2355.47
393.836	4.30266	43026.6	0.0430266	1.37685	0.0286844										174.39	0.244969	0.235547	2355.47
395.279	4.3058	43058	0.043058	1.37786	0.0287053										174.39	0.244969	0.235547	2355.47
395.279	4.30894	43089.4	0.0430894	1.37886	0.0287263										174.39	0.244969	0.235547	2355.47
395.279	4.31208	43120.8	0.0431208	1.37986	0.0287472										175.284	0.248109	0.238687	2386.87
396.721	4.31522	43152.2	0.0431522	1.38087	0.0287681										176.179	0.248109	0.238687	2386.87
398.164	4.31836	43183.6	0.0431836	1.38187	0.0287891										177.073	0.25125	0.241828	2418.28
398.164	4.3215	43215	0.043215	1.38288	0.02881										177.967	0.25125	0.241828	2418.28
399.607	4.32464	43246.4	0.0432464	1.38388	0.0288309										178.862	0.25125	0.241828	2418.28
399.607	4.32778	43277.8	0.0432778	1.38489	0.0288519										178.862	0.25125	0.241828	2418.28
399.607	4.33092	43309.2	0.0433092	1.3859	0.0288728										179.756	0.25125	0.241828	2418.28
399.607	4.3372	43372	0.043372	1.3879	0.0289147										180.65	0.25125	0.241828	2418.28
399.607	4.34034	43403.4	0.0434034	1.38891	0.0289356										180.65	0.254391	0.244969	2449.69
401.049	4.34663	43466.3	0.0434663	1.39092	0.0289775										181.545	0.254391	0.244969	2449.69
401.049	4.34977	43497.7	0.0434977	1.39193	0.0289984										181.545	0.254391	0.244969	2449.69
401.049	4.35291	43529.1	0.0435291	1.39293	0.0290194										182.439	0.254391	0.244969	2449.69
401.049	4.35605	43560.5	0.0435605	1.39394	0.0290403										182.439	0.257531	0.248109	2481.09
401.049	4.35919	43591.9	0.0435919	1.39494	0.0290612										183.333	0.257531	0.248109	2481.09
401.049	4.36547	43654.7	0.0436547	1.39695	0.0291031										184.227	0.257531	0.248109	2481.09
402.492	4.36861	43686.1	0.0436861	1.39795	0.0291241										184.227	0.257531	0.248109	2481.09
402.492	4.37175	43717.5	0.0437175	1.39896	0.029145										185.122	0.257531	0.248109	2481.09
402.492	4.37803	43780.3	0.0437803	1.40097	0.0291869										185.122	0.260672	0.25125	2512.5
402.492	4.38117	43811.7	0.0438117	1.40198	0.0292078										186.016	0.260672	0.25125	2512.5
402.492	4.38431	43843.1	0.0438431	1.40298	0.0292288										186.91	0.260672	0.25125	2512.5
403.935	4.38745	43874.5	0.0438745	1.40398	0.0292497										187.805	0.260672	0.25125	2512.5
403.935	4.39373	43937.3	0.0439373	1.40599	0.0292916										187.805	0.260672	0.25125	2512.5
403.935	4.39687	43968.7	0.0439687	1.407	0.0293125										187.805	0.260672	0.25125	2512.5
403.935	4.40316	44031.6	0.0440316	1.40901	0.0293544										189.593	0.260672	0.25125	2512.5
403.935	4.4063	44063	0.044063	1.41002	0.0293753										190.488	0.260672	0.25125	2512.5
403.935	4.40944	44094.4	0.0440944	1.41102	0.0293962										191.382	0.260672	0.25125	2512.5
403.935	4.41572	44157.2	0.0441572	1.41303	0.0294381										191.382	0.260672	0.25125	2512.5
403.935	4.42828	44282.8	0.0442828	1.41705	0.0295219										192.276	0.263812	0.25439	2543.9
403.935	4.43142	44314.2	0.0443142	1.41806	0.0295428										193.171	0.263812	0.25439	2543.9
403.935	4.4377	44377	0.044377	1.42006	0.0295847										193.171	0.263812	0.25439	2543.9
403.935	4.44084	44408.4	0.0444084	1.42107	0.0296056										193.171	0.263812	0.25439	2543.9
403.935	4.44398	44439.8	0.0444398	1.42207	0.0296266										193.171	0.263812	0.25439	2543.9
403.935	4.44712	44471.2	0.0444712	1.42308	0.0296475										194.065	0.263812	0.25439	2543.9
403.935	4.45026	44502.6	0.0445026	1.42408	0.0296684										194.065	0.263812	0.25439	2543.9
405.377	4.45341	44534.1	0.0445341	1.42509	0.0296894										194.065	0.263812	0.25439	2543.9
405.377	4.46283	44628.3	0.0446283	1.4281	0.0297522										194.959	0.263812	0.25439	2543.9
406.82	4.46597	44659.7	0.0446597	1.42911	0.0297731										194.959	0.266953	0.257531	2575.31
406.82	4.47225	44722.5	0.0447225	1.43112	0.029815										195.853	0.266953	0.257531	2575.31
406.82	4.47853	44785.3	0.0447853	1.43313	0.0298569										195.853	0.266953	0.257531	2575.31
406.82	4.48481	44848.1	0.0448481	1.43514	0.0298988										195.853	0.266953	0.257531	2575.31
406.82	4.49423	44942.3	0.0449423	1.43815	0.0299616										196.748	0.266953	0.257531	2575.31
406.82	4.49737	44973.8	0.0449737	1.43916	0.0299825										197.642	0.266953	0.257531	2575.31
406.82	4.50994	45099.4	0.0450994	1.44318	0.0300662										198.536	0.266953	0.257531	2575.31
406.82	4.51308	45130.8	0.0451308	1.44418	0.0300872										199.431	0.266953	0.257531	2575.31
406.82	4.53192	45319.2	0.0453192	1.45022	0.0302128										200.325	0.270094	0.260672	2606.72
406.82	4.55705	45570.5	0.0455705	1.45826	0.0303803										200.325	0.270094	0.260672	2606.72
408.262	4.56647	45664.7	0.0456647	1.46127	0.0304431										201.219	0.270094	0.260672	2606.72
408.262	4.57275	45727.5	0.0457275	1.46328	0.030485										201.219	0.270094	0.260672	2606.72
408.262	4.58217	45821.7	0.0458217	1.4663	0.0305478										202.114	0.270094	0.260672	2606.72
408.262	4.58845	45884.5	0.0458845	1.4683	0.0305897										202.114	0.270094	0.260672	2606.72
408.262	4.59788	45978.8	0.0459787	1.47132	0.0306525										202.114	0.270094	0.260672	2606.72
408.262	4.60416	46041.6	0.0460416	1.47333	0.0306944										203.008	0.270094	0.260672	2606.72
408.262	4.61358	46135.8	0.0461358	1.47634	0.0307572										203.902	0.270094	0.260672	2606.72
408.262	4.61986	46198.6	0.0461986	1.47835	0.0307991										204.797	0.270094	0.260672	2606.72
408.262	4.62614	46261.4	0.0462614	1.48037	0.0308409										205.691	0.270094	0.260672	2606.72
408.262	4.62928	46292.8	0.0462928	1.48137	0.0308619										205.691	0.270094	0.260672	2606.72
408.262	4.63242	46324.2	0.0463242	1.48237	0.0308828										205.691	0.273234	0.263812	2638.12
408.262	4.6387	46387	0.046387	1.48438	0.0309247										205.691	0.273234	0.263812	2638.12
409.705	4.64184	46418.4	0.0464184	1.48539	0.0309456										206.585	0.273234	0.263812	2638.12
409.705	4.64813	46481.2	0.0464813	1.4874	0.0309875										207.479	0.273234	0.263812	2638.12
409.705	4.65755	46575.5	0.0465755	1.49042	0.0310503										207.479	0.273234	0.263812	2638.12
409.705	4.66069	46606.9	0.0466069	1.49142	0.0310712										208.374	0.276375	0.266953	2669.53
409.705	4.66697	46669.7	0.0466697	1.49343	0.0311131										208.374	0.276375	0.266953	2669.53
411.148	4.67011	46701.1	0.0467011	1.49443	0.0311341										208.374	0.276375	0.266953	2669.53
411.148	4.67639	46763.9	0.0467639	1.49645	0.0311759										208.374	0.276375	0.266953	2669.53
411.148	4.67953	46795.3	0.0467953	1.49745	0.0311969										209.268	0.276375	0.266953	2669.53
411.148	4.68895	46889.5	0.0468895	1.50046	0.0312597										210.162	0.276375	0.266953	2669.53
411.148	4.69209	46920.9	0.0469209	1.50147	0.0312806										210.162	0.276375	0.266953	2669.53
411.148	4.70152	47015.2	0.0470152	1.50449	0.0313434										210.162	0.276375	0.266953	2669.53
412.59	4.72036	47203.6	0.0472036	1.51051	0.0314691										211.057	0.276375	0.266953	2669.53
412.59	4.73292	47329.2	0.0473292	1.51454	0.0315528										211.057	0.276375	0.266953	2669.53
412.59	4.73606	47360.6	0.0473606	1.51554	0.0315738										211.951	0.276375	0.266953	2669.53
412.59	4.74862	47486.2	0.0474862	1.51956	0.0316575										211.951	0.276375	0.266953	2669.53
412.59	4.75176	47517.6	0.0475176	1.52056	0.0316784										212.845	0.279516	0.270094	2700.94
412.59	4.76747	47674.7	0.0476747	1.52559	0.0317831										212.845	0.279516	0.270094	2700.94
414.033	4.77375	47737.5	0.0477375	1.5276	0.031825										213.74	0.279516	0.270094	2700.94
414.033	4.78317	47831.7	0.0478317	1.53062	0.0318878										214.634	0.279516	0.270094	2700.94
414.033	4.78945	47894.5	0.0478945	1.53262	0.0319297										215.528	0.279516	0.270094	2700.94
414.033	4.80201	48020.1	0.0480201	1.53664	0.0320134										216.423	0.279516	0.270094	2700.94
414.033	4.8083	48083	0.048083	1.53866	0.0320553										217.317	0.282656	0.273234	2732.34
414.033	4.82086	48208.6	0.0482086	1.54267	0.0321391										217.317	0.282656	0.273234	2732.34
414.033	4.82714	48271.4	0.0482714	1.54469	0.0321809										218.211	0.282656	0.273234	2732.34
414.033	4.83342	48334.2	0.0483342	1.5467	0.0322228										218.211	0.282656	0.273234	2732.34
414.033	4.84598	48459.8	0.0484598	1.55071	0.0323066										218.211	0.282656	0.273234	2732.34
414.033	4.85541	48554.1	0.0485541	1.55373	0.0323694										219.105	0.282656	0.273234	2732.34
415.476	4.86169	48616.9	0.0486169	1.55574	0.0324113										219.105	0.282656	0.273234	2732.34
415.476	4.88995	48899.5	0.0488995	1.56478	0.0325997										219.105	0.282656	0.273234	2732.34
415.476	4.89938	48993.8	0.0489938	1.5678	0.0326625										220	0.282656	0.273234	2732.34
415.476	4.90566	49056.6	0.0490566	1.56981	0.0327044										220	0.282656	0.273234	2732.34
415.476	4.91508	49150.8	0.0491508	1.57282	0.0327672										221.788	0.285797	0.276375	2763.75
415.476	4.93392	49339.2	0.0493392	1.57886	0.0328928										222.683	0.285797	0.276375	2763.75
415.476	4.94334	49433.4	0.0494334	1.58187	0.0329556										222.683	0.285797	0.276375	2763.75
415.476	4.94648	49464.8	0.0494648	1.58287	0.0329766										223.577	0.285797	0.276375	2763.75
415.476	4.95591	49559.1	0.0495591	1.58589	0.0330394										223.577	0.285797	0.276375	2763.75
415.476	4.96219	49621.9	0.0496219	1.5879	0.0330812										224.471	0.285797	0.276375	2763.75
416.918	4.96847	49684.7	0.0496847	1.58991	0.0331231										224.471	0.285797	0.276375	2763.75
416.918	4.97475	49747.5	0.0497475	1.59192	0.033165										225.366	0.288938	0.279516	2795.16
416.918	4.98103	49810.3	0.0498103	1.59393	0.0332069										225.366	0.288938	0.279516	2795.16
416.918	4.98417	49841.7	0.0498417	1.59494	0.0332278										225.366	0.288938	0.279516	2795.16
416.918	4.99359	49935.9	0.0499359	1.59795	0.0332906										226.26	0.288938	0.279516	2795.16
418.361	5.00302	50030.2	0.0500302	1.60097	0.0333534										226.26	0.288938	0.279516	2795.16
418.361	5.00616	50061.6	0.0500616	1.60197	0.0333744										227.154	0.288938	0.279516	2795.16
418.361	5.01872	50187.2	0.0501872	1.60599	0.0334581										227.154	0.288938	0.279516	2795.16
418.361	5.025	50250	0.05025	1.608	0.0335										228.049	0.292078	0.282656	2826.56
418.361	5.03128	50312.8	0.0503128	1.61001	0.0335419										228.943	0.292078	0.282656	2826.56
418.361	5.04698	50469.8	0.0504698	1.61503	0.0336466										229.837	0.292078	0.282656	2826.56
418.361	5.05955	50595.5	0.0505955	1.61905	0.0337303										229.837	0.292078	0.282656	2826.56
418.361	5.06583	50658.3	0.0506583	1.62106	0.0337722										230.731	0.295219	0.285797	2857.97
418.361	5.08781	50878.1	0.0508781	1.6281	0.0339187										230.731	0.295219	0.285797	2857.97
418.361	5.09409	50940.9	0.0509409	1.63011	0.0339606										231.626	0.295219	0.285797	2857.97
419.803	5.10666	51066.6	0.0510666	1.63413	0.0340444										231.626	0.295219	0.285797	2857.97
419.803	5.11294	51129.4	0.0511294	1.63614	0.0340862										232.52	0.295219	0.285797	2857.97
419.803	5.11922	51192.2	0.0511922	1.63815	0.0341281										233.414	0.295219	0.285797	2857.97
419.803	5.1255	51255	0.051255	1.64016	0.03417										233.414	0.298359	0.288937	2889.37
419.803	5.13178	51317.8	0.0513178	1.64217	0.0342119										233.414	0.298359	0.288937	2889.37
419.803	5.13492	51349.2	0.0513492	1.64318	0.0342328										234.309	0.298359	0.288937	2889.37
419.803	5.14434	51443.4	0.0514434	1.64619	0.0342956										235.203	0.3015	0.292078	2920.78
419.803	5.15062	51506.2	0.0515062	1.6482	0.0343375										236.097	0.304641	0.295219	2952.19
421.246	5.16005	51600.5	0.0516005	1.65122	0.0344003										236.097	0.304641	0.295219	2952.19
421.246	5.16319	51631.9	0.0516319	1.65222	0.0344212										236.992	0.304641	0.295219	2952.19
421.246	5.17261	51726.1	0.0517261	1.65523	0.0344841										237.886	0.304641	0.295219	2952.19
421.246	5.19459	51945.9	0.0519459	1.66227	0.0346306										237.886	0.304641	0.295219	2952.19
422.689	5.20716	52071.6	0.0520716	1.66629	0.0347144										237.886	0.304641	0.295219	2952.19
422.689	5.21344	52134.4	0.0521344	1.6683	0.0347562										237.886	0.307781	0.298359	2983.59
422.689	5.22286	52228.6	0.0522286	1.67131	0.0348191										238.78	0.307781	0.298359	2983.59
422.689	5.22914	52291.4	0.0522914	1.67332	0.0348609										238.78	0.307781	0.298359	2983.59
422.689	5.25113	52511.2	0.0525113	1.68036	0.0350075										239.674	0.307781	0.298359	2983.59
424.131	5.26683	52668.3	0.0526683	1.68538	0.0351122										239.674	0.307781	0.298359	2983.59
424.131	5.27625	52762.5	0.0527625	1.6884	0.035175										240.569	0.310922	0.3015	3015
424.131	5.29509	52950.9	0.0529509	1.69443	0.0353006										240.569	0.310922	0.3015	3015
424.131	5.30452	53045.2	0.0530452	1.69744	0.0353634										241.463	0.310922	0.3015	3015
424.131	5.32336	53233.6	0.0532336	1.70347	0.0354891										241.463	0.314062	0.30464	3046.4
424.131	5.32964	53296.4	0.0532964	1.70548	0.0355309										242.357	0.314062	0.30464	3046.4
424.131	5.35163	53516.2	0.0535163	1.71252	0.0356775										242.357	0.314062	0.30464	3046.4
424.131	5.35791	53579.1	0.0535791	1.71453	0.0357194										243.252	0.317203	0.307781	3077.81
424.131	5.36733	53673.3	0.0536733	1.71754	0.0357822										244.146	0.317203	0.307781	3077.81
425.574	5.37989	53798.9	0.0537989	1.72156	0.0358659										245.04	0.320344	0.310922	3109.22
425.574	5.39559	53955.9	0.0539559	1.72659	0.0359706										245.935	0.320344	0.310922	3109.22
425.574	5.40188	54018.8	0.0540188	1.7286	0.0360125										245.935	0.320344	0.310922	3109.22
425.574	5.4113	54113	0.054113	1.73162	0.0360753										246.829	0.323484	0.314062	3140.62
425.574	5.41758	54175.8	0.0541758	1.73362	0.0361172										246.829	0.323484	0.314062	3140.62
425.574	5.43014	54301.4	0.0543014	1.73764	0.0362009										247.723	0.323484	0.314062	3140.62
425.574	5.43956	54395.6	0.0543956	1.74066	0.0362637										247.723	0.323484	0.314062	3140.62
425.574	5.44584	54458.4	0.0544584	1.74267	0.0363056										248.618	0.323484	0.314062	3140.62
425.574	5.45841	54584.1	0.0545841	1.74669	0.0363894										248.618	0.326625	0.317203	3172.03
427.017	5.47411	54741.1	0.0547411	1.75171	0.0364941										248.618	0.326625	0.317203	3172.03
427.017	5.48039	54803.9	0.0548039	1.75373	0.0365359										249.512	0.326625	0.317203	3172.03
427.017	5.49609	54960.9	0.0549609	1.75875	0.0366406										249.512	0.326625	0.317203	3172.03
427.017	5.50237	55023.7	0.0550237	1.76076	0.0366825										250.406	0.326625	0.317203	3172.03
427.017	5.51808	55180.8	0.0551808	1.76578	0.0367872										250.406	0.326625	0.317203	3172.03
427.017	5.5275	55275	0.055275	1.7688	0.03685										251.301	0.326625	0.317203	3172.03
427.017	5.54006	55400.6	0.0554006	1.77282	0.0369337										251.301	0.329766	0.320344	3203.44
428.459	5.54948	55494.8	0.0554948	1.77583	0.0369966										252.195	0.329766	0.320344	3203.44
428.459	5.57461	55746.1	0.0557461	1.78387	0.0371641										253.089	0.329766	0.320344	3203.44
428.459	5.58717	55871.7	0.0558717	1.7879	0.0372478										253.983	0.329766	0.320344	3203.44
428.459	5.60288	56028.8	0.0560288	1.79292	0.0373525										253.983	0.329766	0.320344	3203.44
428.459	5.61544	56154.4	0.0561544	1.79694	0.0374363										253.983	0.332906	0.323484	3234.84
428.459	5.62172	56217.2	0.0562172	1.79895	0.0374781										254.878	0.332906	0.323484	3234.84
429.902	5.63742	56374.2	0.0563742	1.80398	0.0375828										254.878	0.332906	0.323484	3234.84
429.902	5.6437	56437	0.056437	1.80598	0.0376247										255.772	0.336047	0.326625	3266.25
429.902	5.66255	56625.5	0.0566255	1.81202	0.0377503										255.772	0.336047	0.326625	3266.25
429.902	5.67197	56719.7	0.0567197	1.81503	0.0378131										256.666	0.336047	0.326625	3266.25
429.902	5.68767	56876.7	0.0568767	1.82006	0.0379178										256.666	0.336047	0.326625	3266.25
429.902	5.69709	56970.9	0.0569709	1.82307	0.0379806										257.561	0.339188	0.329766	3297.66
431.344	5.71594	57159.4	0.0571594	1.8291	0.0381062										257.561	0.339188	0.329766	3297.66
431.344	5.7285	57285	0.057285	1.83312	0.03819										257.561	0.339188	0.329766	3297.66
431.344	5.7442	57442	0.057442	1.83814	0.0382947										259.349	0.339188	0.329766	3297.66
431.344	5.75677	57567.7	0.0575677	1.84217	0.0383784										259.349	0.342328	0.332906	3329.06
431.344	5.77561	57756.1	0.0577561	1.84819	0.0385041										260.244	0.342328	0.332906	3329.06
431.344	5.78189	57818.9	0.0578189	1.8502	0.0385459										260.244	0.342328	0.332906	3329.06
432.787	5.79759	57975.9	0.0579759	1.85523	0.0386506										260.244	0.342328	0.332906	3329.06
432.787	5.81016	58101.6	0.0581016	1.85925	0.0387344										261.138	0.342328	0.332906	3329.06
432.787	5.829	58290	0.05829	1.86528	0.03886										261.138	0.342328	0.332906	3329.06
432.787	5.83842	58384.2	0.0583842	1.8683	0.0389228										262.032	0.342328	0.332906	3329.06
432.787	5.85412	58541.2	0.0585412	1.87332	0.0390275										262.927	0.345469	0.336047	3360.47
432.787	5.86041	58604.1	0.0586041	1.87533	0.0390694										263.821	0.345469	0.336047	3360.47
434.23	5.87925	58792.5	0.0587925	1.88136	0.039195										264.715	0.348609	0.339187	3391.87
434.23	5.88867	58886.7	0.0588867	1.88438	0.0392578										265.609	0.348609	0.339187	3391.87
434.23	5.90437	59043.8	0.0590437	1.8894	0.0393625										265.609	0.348609	0.339187	3391.87
434.23	5.91066	59106.6	0.0591066	1.89141	0.0394044										265.609	0.348609	0.339187	3391.87
434.23	5.93578	59357.8	0.0593578	1.89945	0.0395719										266.504	0.348609	0.339187	3391.87
435.672	5.95463	59546.2	0.0595463	1.90548	0.0396975										266.504	0.35175	0.342328	3423.28
435.672	5.96091	59609.1	0.0596091	1.90749	0.0397394										267.398	0.35175	0.342328	3423.28
435.672	5.97975	59797.5	0.0597975	1.91352	0.039865										267.398	0.35175	0.342328	3423.28
435.672	5.99859	59985.9	0.0599859	1.91955	0.0399906										268.292	0.35175	0.342328	3423.28
435.672	6.00802	60080.2	0.0600802	1.92257	0.0400534										268.292	0.35175	0.342328	3423.28
435.672	6.02372	60237.2	0.0602372	1.92759	0.0401581										269.187	0.35175	0.342328	3423.28
437.115	6.03314	60331.4	0.0603314	1.93061	0.0402209										269.187	0.35175	0.342328	3423.28
437.115	6.05513	60551.2	0.0605513	1.93764	0.0403675										270.081	0.35175	0.342328	3423.28
437.115	6.07397	60739.7	0.0607397	1.94367	0.0404931										270.081	0.35175	0.342328	3423.28
437.115	6.08339	60833.9	0.0608339	1.94669	0.0405559										270.081	0.35175	0.342328	3423.28
437.115	6.09909	60990.9	0.0609909	1.95171	0.0406606										270.975	0.354891	0.345469	3454.69
437.115	6.10851	61085.1	0.0610851	1.95472	0.0407234										270.975	0.354891	0.345469	3454.69
437.115	6.1305	61305	0.061305	1.96176	0.04087										271.87	0.354891	0.345469	3454.69
437.115	6.13992	61399.2	0.0613992	1.96478	0.0409328										271.87	0.354891	0.345469	3454.69
438.557	6.15876	61587.7	0.0615877	1.9708	0.0410584										272.764	0.354891	0.345469	3454.69
438.557	6.16819	61681.9	0.0616819	1.97382	0.0411213										272.764	0.354891	0.345469	3454.69
438.557	6.18703	61870.3	0.0618703	1.97985	0.0412469										273.658	0.358031	0.348609	3486.09
438.557	6.19645	61964.5	0.0619645	1.98286	0.0413097										274.553	0.358031	0.348609	3486.09
438.557	6.2153	62153	0.062153	1.9889	0.0414353										275.447	0.358031	0.348609	3486.09
440	6.22472	62247.2	0.0622472	1.99191	0.0414981										275.447	0.358031	0.348609	3486.09
440	6.2467	62467	0.062467	1.99894	0.0416447										276.341	0.358031	0.348609	3486.09
440	6.25927	62592.7	0.0625926	2.00296	0.0417284										276.341	0.358031	0.348609	3486.09
440	6.27497	62749.7	0.0627497	2.00799	0.0418331										277.235	0.358031	0.348609	3486.09
441.443	6.28439	62843.9	0.0628439	2.011	0.0418959										277.235	0.358031	0.348609	3486.09
441.443	6.30638	63063.8	0.0630638	2.01804	0.0420425										278.13	0.358031	0.348609	3486.09
441.443	6.3158	63158	0.063158	2.02106	0.0421053										279.024	0.358031	0.348609	3486.09
441.443	6.33464	63346.4	0.0633464	2.02708	0.0422309										279.024	0.358031	0.348609	3486.09
441.443	6.3472	63472	0.063472	2.0311	0.0423147										279.024	0.361172	0.35175	3517.5
441.443	6.36605	63660.5	0.0636605	2.03713	0.0424403										279.024	0.361172	0.35175	3517.5
442.885	6.37547	63754.7	0.0637547	2.04015	0.0425031										279.918	0.361172	0.35175	3517.5
442.885	6.39117	63911.7	0.0639117	2.04517	0.0426078										279.918	0.361172	0.35175	3517.5
442.885	6.41944	64194.4	0.0641944	2.05422	0.0427962										280.813	0.361172	0.35175	3517.5
442.885	6.43828	64382.8	0.0643828	2.06025	0.0429219										281.707	0.364312	0.35489	3548.9
442.885	6.4477	64477	0.064477	2.06326	0.0429847										282.601	0.364312	0.35489	3548.9
442.885	6.46969	64696.9	0.0646969	2.0703	0.0431312										282.601	0.364312	0.35489	3548.9
444.328	6.47911	64791.1	0.0647911	2.07331	0.0431941										282.601	0.364312	0.35489	3548.9
444.328	6.49795	64979.5	0.0649795	2.07934	0.0433197										283.496	0.364312	0.35489	3548.9
444.328	6.5325	65325	0.065325	2.0904	0.04355										284.39	0.367453	0.358031	3580.31
444.328	6.54192	65419.2	0.0654192	2.09342	0.0436128										284.39	0.367453	0.358031	3580.31
444.328	6.56705	65670.5	0.0656705	2.10146	0.0437803										284.39	0.367453	0.358031	3580.31
444.328	6.57647	65764.7	0.0657647	2.10447	0.0438431										285.284	0.367453	0.358031	3580.31
444.328	6.59531	65953.1	0.0659531	2.1105	0.0439687										285.284	0.367453	0.358031	3580.31
445.771	6.60787	66078.7	0.0660787	2.11452	0.0440525										286.179	0.367453	0.358031	3580.31
445.771	6.62986	66298.6	0.0662986	2.12155	0.0441991										286.179	0.367453	0.358031	3580.31
445.771	6.65184	66518.4	0.0665184	2.12859	0.0443456										287.073	0.370594	0.361172	3611.72
445.771	6.66441	66644.1	0.0666441	2.13261	0.0444294										287.073	0.370594	0.361172	3611.72
445.771	6.68325	66832.5	0.0668325	2.13864	0.044555										287.073	0.370594	0.361172	3611.72
447.213	6.71466	67146.6	0.0671466	2.14869	0.0447644										287.967	0.370594	0.361172	3611.72
447.213	6.72722	67272.2	0.0672722	2.15271	0.0448481										288.861	0.370594	0.361172	3611.72
447.213	6.74606	67460.6	0.0674606	2.15874	0.0449738										289.756	0.373734	0.364312	3643.12
447.213	6.75863	67586.2	0.0675863	2.16276	0.0450575										289.756	0.373734	0.364312	3643.12
447.213	6.77747	67774.7	0.0677747	2.16879	0.0451831										290.65	0.373734	0.364312	3643.12
447.213	6.79003	67900.3	0.0679003	2.17281	0.0452669										290.65	0.376875	0.367453	3674.53
447.213	6.80887	68088.7	0.0680887	2.17884	0.0453925										291.544	0.376875	0.367453	3674.53
448.656	6.8183	68183	0.068183	2.18186	0.0454553										291.544	0.376875	0.367453	3674.53
448.656	6.84028	68402.8	0.0684028	2.18889	0.0456019										292.439	0.376875	0.367453	3674.53
448.656	6.8497	68497	0.068497	2.1919	0.0456647										293.333	0.380016	0.370594	3705.94
448.656	6.86855	68685.5	0.0686855	2.19793	0.0457903										293.333	0.380016	0.370594	3705.94
448.656	6.87483	68748.3	0.0687483	2.19994	0.0458322										294.227	0.380016	0.370594	3705.94
448.656	6.89681	68968.1	0.0689681	2.20698	0.0459787										294.227	0.380016	0.370594	3705.94
448.656	6.90623	69062.3	0.0690623	2.20999	0.0460416										295.122	0.383156	0.373734	3737.34
450.098	6.92194	69219.4	0.0692194	2.21502	0.0461462										296.016	0.383156	0.373734	3737.34
450.098	6.93136	69313.6	0.0693136	2.21803	0.0462091										296.016	0.383156	0.373734	3737.34
450.098	6.9502	69502	0.069502	2.22406	0.0463347										296.016	0.383156	0.373734	3737.34
450.098	6.96591	69659.1	0.0696591	2.22909	0.0464394										296.91	0.386297	0.376875	3768.75
450.098	6.97533	69753.3	0.0697533	2.2321	0.0465022										296.91	0.386297	0.376875	3768.75
450.098	6.98161	69816.1	0.0698161	2.23411	0.0465441										297.805	0.386297	0.376875	3768.75
450.098	7.00359	70035.9	0.0700359	2.24115	0.0466906										297.805	0.386297	0.376875	3768.75
450.098	7.02244	70224.4	0.0702244	2.24718	0.0468163										298.699	0.386297	0.376875	3768.75
450.098	7.03186	70318.6	0.0703186	2.25019	0.0468791										299.593	0.386297	0.376875	3768.75
451.541	7.05384	70538.4	0.0705384	2.25723	0.0470256										300.487	0.389437	0.380015	3800.15
451.541	7.06327	70632.7	0.0706327	2.26024	0.0470884										300.487	0.392578	0.383156	3831.56
451.541	7.08525	70852.5	0.0708525	2.26728	0.047235										301.382	0.392578	0.383156	3831.56
451.541	7.09467	70946.7	0.0709467	2.2703	0.0472978										302.276	0.392578	0.383156	3831.56
451.541	7.12608	71260.8	0.0712608	2.28034	0.0475072										302.276	0.392578	0.383156	3831.56
452.984	7.1512	71512	0.071512	2.28838	0.0476747										302.276	0.392578	0.383156	3831.56
452.984	7.16062	71606.2	0.0716062	2.2914	0.0477375										303.17	0.392578	0.383156	3831.56
452.984	7.17947	71794.7	0.0717947	2.29743	0.0478631										303.17	0.395719	0.386297	3862.97
452.984	7.20145	72014.5	0.0720145	2.30446	0.0480097										304.065	0.395719	0.386297	3862.97
454.426	7.21402	72140.2	0.0721402	2.30849	0.0480934										304.065	0.395719	0.386297	3862.97
454.426	7.23286	72328.6	0.0723286	2.31451	0.0482191										304.065	0.395719	0.386297	3862.97
454.426	7.24542	72454.2	0.0724542	2.31853	0.0483028										304.959	0.395719	0.386297	3862.97
454.426	7.26741	72674.1	0.0726741	2.32557	0.0484494										304.959	0.395719	0.386297	3862.97
454.426	7.29253	72925.3	0.0729253	2.33361	0.0486169										305.853	0.398859	0.389437	3894.37
454.426	7.30195	73019.5	0.0730195	2.33662	0.0486797										305.853	0.398859	0.389437	3894.37
455.869	7.3208	73208	0.073208	2.34265	0.0488053										306.748	0.398859	0.389437	3894.37
455.869	7.33336	73333.6	0.0733336	2.34667	0.0488891										306.748	0.402	0.392578	3925.78
455.869	7.3522	73522	0.073522	2.3527	0.0490147										306.748	0.402	0.392578	3925.78
455.869	7.36477	73647.7	0.0736477	2.35673	0.0490984										307.642	0.402	0.392578	3925.78
455.869	7.38361	73836.1	0.0738361	2.36275	0.0492241										308.536	0.402	0.392578	3925.78
455.869	7.39303	73930.3	0.0739303	2.36577	0.0492869										308.536	0.402	0.392578	3925.78
455.869	7.41188	74118.8	0.0741187	2.3718	0.0494125										309.431	0.405141	0.395719	3957.19
455.869	7.4213	74213	0.074213	2.37482	0.0494753										310.325	0.405141	0.395719	3957.19
457.312	7.44328	74432.8	0.0744328	2.38185	0.0496219										311.219	0.405141	0.395719	3957.19
457.312	7.4527	74527	0.074527	2.38486	0.0496847										312.113	0.405141	0.395719	3957.19
457.312	7.47469	74746.9	0.0747469	2.3919	0.0498312										312.113	0.405141	0.395719	3957.19
457.312	7.48725	74872.5	0.0748725	2.39592	0.049915										312.113	0.405141	0.395719	3957.19
457.312	7.50923	75092.3	0.0750923	2.40295	0.0500616										313.008	0.405141	0.395719	3957.19
457.312	7.5218	75218	0.075218	2.40698	0.0501453										313.008	0.405141	0.395719	3957.19
457.312	7.54378	75437.8	0.0754378	2.41401	0.0502919										313.902	0.405141	0.395719	3957.19
457.312	7.5532	75532	0.075532	2.41702	0.0503547										313.902	0.405141	0.395719	3957.19
457.312	7.57519	75751.9	0.0757519	2.42406	0.0505012										314.796	0.405141	0.395719	3957.19
458.754	7.58775	75877.5	0.0758775	2.42808	0.050585										314.796	0.405141	0.395719	3957.19
458.754	7.60659	76065.9	0.0760659	2.43411	0.0507106										314.796	0.405141	0.395719	3957.19
458.754	7.61916	76191.6	0.0761916	2.43813	0.0507944										315.691	0.405141	0.395719	3957.19
458.754	7.64114	76411.4	0.0764114	2.44516	0.0509409										315.691	0.405141	0.395719	3957.19
458.754	7.6537	76537	0.076537	2.44918	0.0510247										316.585	0.405141	0.395719	3957.19
458.754	7.67255	76725.5	0.0767255	2.45522	0.0511503										317.479	0.405141	0.395719	3957.19
460.197	7.68511	76851.1	0.0768511	2.45923	0.0512341										317.479	0.405141	0.395719	3957.19
460.197	7.71023	77102.3	0.0771023	2.46727	0.0514016										318.374	0.405141	0.395719	3957.19
460.197	7.71966	77196.6	0.0771966	2.47029	0.0514644										319.268	0.408281	0.398859	3988.59
460.197	7.74164	77416.4	0.0774164	2.47733	0.0516109										319.268	0.408281	0.398859	3988.59
460.197	7.7542	77542	0.077542	2.48134	0.0516947										320.162	0.408281	0.398859	3988.59
460.197	7.77933	77793.3	0.0777933	2.48938	0.0518622										321.057	0.408281	0.398859	3988.59
460.197	7.79189	77918.9	0.0779189	2.4934	0.0519459										321.057	0.408281	0.398859	3988.59
460.197	7.81701	78170.1	0.0781701	2.50144	0.0521134										321.951	0.411422	0.402	4020
461.639	7.82644	78264.4	0.0782644	2.50446	0.0521762										321.951	0.411422	0.402	4020
461.639	7.84528	78452.8	0.0784528	2.51049	0.0523019										322.845	0.411422	0.402	4020
461.639	7.8547	78547	0.078547	2.5135	0.0523647										322.845	0.411422	0.402	4020
461.639	7.87355	78735.5	0.0787355	2.51953	0.0524903										323.739	0.411422	0.402	4020
461.639	7.87983	78798.3	0.0787983	2.52154	0.0525322										323.739	0.411422	0.402	4020
463.082	7.90181	79018.1	0.0790181	2.52858	0.0526788										324.634	0.414562	0.40514	4051.4
463.082	7.90809	79080.9	0.0790809	2.53059	0.0527206										325.528	0.414562	0.40514	4051.4
463.082	7.9238	79238	0.079238	2.53562	0.0528253										326.422	0.414562	0.40514	4051.4
463.082	7.93322	79332.2	0.0793322	2.53863	0.0528881										326.422	0.414562	0.40514	4051.4
463.082	7.94892	79489.2	0.0794892	2.54366	0.0529928										327.317	0.414562	0.40514	4051.4
463.082	7.98975	79897.5	0.0798975	2.55672	0.053265										327.317	0.414562	0.40514	4051.4
463.082	8.00859	80085.9	0.0800859	2.56275	0.0533906										328.211	0.417703	0.408281	4082.81
463.082	8.03686	80368.6	0.0803686	2.5718	0.0535791										329.105	0.417703	0.408281	4082.81
464.525	8.04628	80462.8	0.0804628	2.57481	0.0536419										329.105	0.417703	0.408281	4082.81
464.525	8.06513	80651.3	0.0806513	2.58084	0.0537675										330	0.417703	0.408281	4082.81
464.525	8.10595	81059.5	0.0810595	2.5939	0.0540397										330.894	0.420844	0.411422	4114.22
464.525	8.1248	81248	0.081248	2.59993	0.0541653										330.894	0.420844	0.411422	4114.22
464.525	8.14678	81467.8	0.0814678	2.60697	0.0543119										331.788	0.420844	0.411422	4114.22
464.525	8.1562	81562	0.081562	2.60998	0.0543747										331.788	0.423984	0.414562	4145.62
465.967	8.17505	81750.5	0.0817505	2.61602	0.0545003										332.683	0.423984	0.414562	4145.62
465.967	8.18447	81844.7	0.0818447	2.61903	0.0545631										332.683	0.423984	0.414562	4145.62
465.967	8.20331	82033.1	0.0820331	2.62506	0.0546887										333.577	0.423984	0.414562	4145.62
465.967	8.21273	82127.3	0.0821273	2.62807	0.0547516										333.577	0.423984	0.414562	4145.62
465.967	8.25984	82598.4	0.0825984	2.64315	0.0550656										334.471	0.423984	0.414562	4145.62
465.967	8.26927	82692.7	0.0826927	2.64616	0.0551284										334.471	0.427125	0.417703	4177.03
465.967	8.28811	82881.1	0.0828811	2.6522	0.0552541										335.365	0.427125	0.417703	4177.03
467.41	8.30695	83069.5	0.0830695	2.65822	0.0553797										335.365	0.427125	0.417703	4177.03
467.41	8.31638	83163.8	0.0831638	2.66124	0.0554425										336.26	0.427125	0.417703	4177.03
467.41	8.33522	83352.2	0.0833522	2.66727	0.0555681										336.26	0.427125	0.417703	4177.03
467.41	8.34464	83446.4	0.0834464	2.67029	0.0556309										337.154	0.427125	0.417703	4177.03
467.41	8.36348	83634.8	0.0836348	2.67631	0.0557566										338.048	0.430266	0.420844	4208.44
467.41	8.37291	83729.1	0.0837291	2.67933	0.0558194										338.048	0.430266	0.420844	4208.44
467.41	8.39175	83917.5	0.0839175	2.68536	0.055945										338.943	0.430266	0.420844	4208.44
467.41	8.39803	83980.3	0.0839803	2.68737	0.0559869										338.943	0.433406	0.423984	4239.84
468.853	8.41687	84168.7	0.0841687	2.6934	0.0561125										339.837	0.433406	0.423984	4239.84
468.853	8.4263	84263	0.084263	2.69642	0.0561753										340.731	0.433406	0.423984	4239.84
468.853	8.44514	84451.4	0.0844514	2.70245	0.0563009										340.731	0.436547	0.427125	4271.25
468.853	8.45456	84545.6	0.0845456	2.70546	0.0563637										340.731	0.436547	0.427125	4271.25
468.853	8.47341	84734.1	0.0847341	2.71149	0.0564894										341.626	0.436547	0.427125	4271.25
468.853	8.48283	84828.3	0.0848283	2.7145	0.0565522										341.626	0.439687	0.430265	4302.65
470.295	8.50481	85048.1	0.0850481	2.72154	0.0566987										341.626	0.439687	0.430265	4302.65
470.295	8.51737	85173.7	0.0851737	2.72556	0.0567825										342.52	0.439687	0.430265	4302.65
470.295	8.53622	85362.2	0.0853622	2.73159	0.0569081										343.414	0.439687	0.430265	4302.65
470.295	8.54878	85487.8	0.0854878	2.73561	0.0569919										344.309	0.442828	0.433406	4334.06
470.295	8.57076	85707.6	0.0857076	2.74264	0.0571384										345.203	0.442828	0.433406	4334.06
470.295	8.58019	85801.9	0.0858019	2.74566	0.0572012										346.097	0.442828	0.433406	4334.06
471.738	8.59903	85990.3	0.0859903	2.75169	0.0573269										346.097	0.442828	0.433406	4334.06
471.738	8.6273	86273	0.086273	2.76073	0.0575153										346.097	0.445969	0.436547	4365.47
471.738	8.63986	86398.6	0.0863986	2.76475	0.0575991										346.991	0.445969	0.436547	4365.47
471.738	8.6587	86587	0.086587	2.77078	0.0577247										346.991	0.445969	0.436547	4365.47
471.738	8.66812	86681.2	0.0866813	2.7738	0.0577875										347.886	0.445969	0.436547	4365.47
471.738	8.68697	86869.7	0.0868697	2.77983	0.0579131										347.886	0.449109	0.439687	4396.87
471.738	8.69639	86963.9	0.0869639	2.78285	0.0579759										348.78	0.449109	0.439687	4396.87
471.738	8.71209	87120.9	0.0871209	2.78787	0.0580806										349.674	0.449109	0.439687	4396.87
471.738	8.72152	87215.2	0.0872152	2.79089	0.0581434										349.674	0.449109	0.439687	4396.87
471.738	8.7592	87592	0.087592	2.80294	0.0583947										350.569	0.449109	0.439687	4396.87
471.738	8.77491	87749.1	0.0877491	2.80797	0.0584994										350.569	0.449109	0.439687	4396.87
471.738	8.78433	87843.3	0.0878433	2.81098	0.0585622										351.463	0.45225	0.442828	4428.28
473.18	8.80003	88000.3	0.0880003	2.81601	0.0586669										352.357	0.45225	0.442828	4428.28
473.18	8.80631	88063.1	0.0880631	2.81802	0.0587088										352.357	0.45225	0.442828	4428.28
473.18	8.81887	88188.7	0.0881887	2.82204	0.0587925										352.357	0.45225	0.442828	4428.28
473.18	8.8283	88283	0.088283	2.82506	0.0588553										353.252	0.45225	0.442828	4428.28
473.18	8.84086	88408.6	0.0884086	2.82907	0.0589391										353.252	0.45225	0.442828	4428.28
474.623	8.87227	88722.7	0.0887227	2.83913	0.0591484										353.252	0.45225	0.442828	4428.28
474.623	8.88797	88879.7	0.0888797	2.84415	0.0592531										354.146	0.45225	0.442828	4428.28
474.623	8.90995	89099.5	0.0890995	2.85118	0.0593997										354.146	0.45225	0.442828	4428.28
474.623	8.91937	89193.7	0.0891937	2.8542	0.0594625										354.146	0.45225	0.442828	4428.28
474.623	8.93822	89382.2	0.0893822	2.86023	0.0595881										355.04	0.455391	0.445969	4459.69
474.623	8.94764	89476.4	0.0894764	2.86324	0.0596509										355.04	0.455391	0.445969	4459.69
474.623	8.96648	89664.8	0.0896648	2.86927	0.0597766										355.04	0.455391	0.445969	4459.69
474.623	9.00103	90010.3	0.0900103	2.88033	0.0600069										356.829	0.455391	0.445969	4459.69
474.623	9.01988	90198.8	0.0901988	2.88636	0.0601325										356.829	0.458531	0.449109	4491.09
476.066	9.05756	90575.6	0.0905756	2.89842	0.0603837										357.723	0.458531	0.449109	4491.09
476.066	9.07327	90732.7	0.0907327	2.90345	0.0604884										358.617	0.458531	0.449109	4491.09
476.066	9.08583	90858.3	0.0908583	2.90746	0.0605722										359.512	0.458531	0.449109	4491.09
476.066	9.09525	90952.5	0.0909525	2.91048	0.060635										359.512	0.458531	0.449109	4491.09
476.066	9.11095	91109.5	0.0911095	2.9155	0.0607397										359.512	0.461672	0.45225	4522.5
477.508	9.13294	91329.4	0.0913294	2.92254	0.0608862										359.512	0.461672	0.45225	4522.5
477.508	9.13922	91392.2	0.0913922	2.92455	0.0609281										361.3	0.461672	0.45225	4522.5
477.508	9.15806	91580.6	0.0915806	2.93058	0.0610537										361.3	0.464812	0.45539	4553.9
477.508	9.16748	91674.8	0.0916748	2.93359	0.0611166										362.195	0.464812	0.45539	4553.9
477.508	9.18319	91831.9	0.0918319	2.93862	0.0612212										363.089	0.464812	0.45539	4553.9
477.508	9.22087	92208.7	0.0922087	2.95068	0.0614725										363.089	0.464812	0.45539	4553.9
478.951	9.23658	92365.8	0.0923658	2.9557	0.0615772										363.983	0.464812	0.45539	4553.9
478.951	9.25542	92554.2	0.0925542	2.96174	0.0617028										363.983	0.467953	0.458531	4585.31
478.951	9.26798	92679.8	0.0926798	2.96575	0.0617866										364.878	0.467953	0.458531	4585.31
478.951	9.28369	92836.9	0.0928369	2.97078	0.0618913										364.878	0.467953	0.458531	4585.31
478.951	9.31823	93182.3	0.0931823	2.98183	0.0621216										365.772	0.467953	0.458531	4585.31
478.951	9.33394	93339.4	0.0933394	2.98686	0.0622262										365.772	0.467953	0.458531	4585.31
478.951	9.34336	93433.6	0.0934336	2.98987	0.0622891										366.666	0.471094	0.461672	4616.72
480.394	9.3622	93622	0.093622	2.9959	0.0624147										367.561	0.471094	0.461672	4616.72
480.394	9.39361	93936.1	0.0939361	3.00595	0.0626241										368.455	0.471094	0.461672	4616.72
480.394	9.40617	94061.7	0.0940617	3.00998	0.0627078										368.455	0.471094	0.461672	4616.72
480.394	9.42188	94218.8	0.0942188	3.015	0.0628125										368.455	0.471094	0.461672	4616.72
480.394	9.4313	94313	0.094313	3.01801	0.0628753										370.243	0.474234	0.464812	4648.12
480.394	9.447	94470	0.09447	3.02304	0.06298										371.138	0.474234	0.464812	4648.12
480.394	9.45642	94564.2	0.0945642	3.02606	0.0630428										371.138	0.474234	0.464812	4648.12
480.394	9.4627	94627	0.094627	3.02806	0.0630847										372.032	0.474234	0.464812	4648.12
480.394	9.47841	94784.1	0.0947841	3.03309	0.0631894										372.926	0.474234	0.464812	4648.12
480.394	9.51295	95129.5	0.0951295	3.04414	0.0634197										372.926	0.474234	0.464812	4648.12
481.836	9.52866	95286.6	0.0952866	3.04917	0.0635244										372.926	0.474234	0.464812	4648.12
481.836	9.53808	95380.8	0.0953808	3.05218	0.0635872										372.926	0.474234	0.464812	4648.12
481.836	9.55064	95506.4	0.0955064	3.0562	0.0636709										373.821	0.477375	0.467953	4679.53
480.394	9.57262	95726.2	0.0957262	3.06324	0.0638175										374.715	0.477375	0.467953	4679.53
480.394	9.57891	95789.1	0.0957891	3.06525	0.0638594										374.715	0.477375	0.467953	4679.53
480.394	9.60089	96008.9	0.0960089	3.07228	0.0640059										375.609	0.477375	0.467953	4679.53
480.394	9.60717	96071.7	0.0960717	3.07429	0.0640478										375.609	0.477375	0.467953	4679.53
480.394	9.62602	96260.2	0.0962602	3.08033	0.0641734										376.504	0.480516	0.471094	4710.94
481.836	9.65428	96542.8	0.0965428	3.08937	0.0643619										376.504	0.480516	0.471094	4710.94
481.836	9.66998	96699.8	0.0966998	3.09439	0.0644666										376.504	0.480516	0.471094	4710.94
481.836	9.67941	96794.1	0.0967941	3.09741	0.0645294										377.398	0.480516	0.471094	4710.94
483.279	9.69511	96951.1	0.0969511	3.10243	0.0646341										378.292	0.480516	0.471094	4710.94
483.279	9.70453	97045.3	0.0970453	3.10545	0.0646969										379.187	0.483656	0.474234	4742.34
483.279	9.72338	97233.8	0.0972338	3.11148	0.0648225										379.187	0.483656	0.474234	4742.34
483.279	9.7328	97328	0.097328	3.1145	0.0648853										380.081	0.483656	0.474234	4742.34
483.279	9.75792	97579.2	0.0975792	3.12254	0.0650528										380.081	0.483656	0.474234	4742.34
483.279	9.76734	97673.4	0.0976734	3.12555	0.0651156										380.975	0.483656	0.474234	4742.34
484.721	9.80189	98018.9	0.0980189	3.1366	0.0653459										380.975	0.483656	0.474234	4742.34
484.721	9.83016	98301.6	0.0983016	3.14565	0.0655344										381.87	0.486797	0.477375	4773.75
484.721	9.84272	98427.2	0.0984272	3.14967	0.0656181										381.87	0.486797	0.477375	4773.75
484.721	9.8647	98647	0.098647	3.1567	0.0657647										382.764	0.486797	0.477375	4773.75
484.721	9.87726	98772.6	0.0987726	3.16072	0.0658484										382.764	0.486797	0.477375	4773.75
484.721	9.90239	99023.9	0.0990239	3.16876	0.0660159										383.658	0.486797	0.477375	4773.75
484.721	9.91495	99149.5	0.0991495	3.17278	0.0660997										384.552	0.486797	0.477375	4773.75
486.164	9.93694	99369.4	0.0993694	3.17982	0.0662462										384.552	0.489937	0.480515	4805.15
486.164	9.9495	99495	0.099495	3.18384	0.06633										385.447	0.489937	0.480515	4805.15
486.164	9.97462	99746.2	0.0997462	3.19188	0.0664975										386.341	0.489937	0.480515	4805.15
486.164	9.98719	99871.9	0.0998719	3.1959	0.0665812										386.341	0.489937	0.480515	4805.15
486.164	10.0092	100092	0.100092	3.20293	0.0667278										387.235	0.489937	0.480515	4805.15
486.164	10.0217	100217	0.100217	3.20695	0.0668116										388.13	0.489937	0.480515	4805.15
486.164	10.0469	100469	0.100469	3.21499	0.0669791										388.13	0.489937	0.480515	4805.15
486.164	10.0594	100594	0.100594	3.21902	0.0670628										389.024	0.489937	0.480515	4805.15
486.164	10.0845	100845	0.100845	3.22705	0.0672303										389.918	0.489937	0.480515	4805.15
486.164	10.094	100940	0.10094	3.23007	0.0672931										389.918	0.493078	0.483656	4836.56
486.164	10.1222	101222	0.101222	3.23911	0.0674816										390.813	0.493078	0.483656	4836.56
486.164	10.1348	101348	0.101348	3.24314	0.0675653										391.707	0.493078	0.483656	4836.56
487.607	10.1945	101945	0.101945	3.26223	0.0679631										391.707	0.493078	0.483656	4836.56
487.607	10.207	102070	0.10207	3.26625	0.0680469										392.601	0.496219	0.486797	4867.97
487.607	10.2416	102416	0.102416	3.2773	0.0682772										392.601	0.496219	0.486797	4867.97
487.607	10.2636	102636	0.102636	3.28434	0.0684237										392.601	0.496219	0.486797	4867.97
487.607	10.273	102730	0.10273	3.28736	0.0684866										393.495	0.499359	0.489937	4899.37
487.607	10.2824	102824	0.102824	3.29037	0.0685494										393.495	0.499359	0.489937	4899.37
487.607	10.3044	103044	0.103044	3.29741	0.0686959										394.39	0.499359	0.489937	4899.37
487.607	10.317	103170	0.10317	3.30142	0.0687797										395.284	0.499359	0.489937	4899.37
487.607	10.3389	103389	0.103389	3.30846	0.0689263										396.178	0.499359	0.489937	4899.37
489.049	10.3484	103484	0.103484	3.31147	0.0689891										397.073	0.499359	0.489937	4899.37
489.049	10.3735	103735	0.103735	3.31952	0.0691566										397.073	0.499359	0.489937	4899.37
489.049	10.3892	103892	0.103892	3.32454	0.0692612										397.967	0.5025	0.493078	4930.78
489.049	10.4143	104143	0.104143	3.33258	0.0694287										397.967	0.5025	0.493078	4930.78
489.049	10.4394	104394	0.104394	3.34062	0.0695962										398.861	0.5025	0.493078	4930.78
489.049	10.452	104520	0.10452	3.34464	0.06968										398.861	0.5025	0.493078	4930.78
489.049	10.4646	104646	0.104646	3.34866	0.0697637										399.756	0.5025	0.493078	4930.78
489.049	10.4897	104897	0.104897	3.3567	0.0699312										399.756	0.5025	0.493078	4930.78
490.492	10.5023	105022	0.105023	3.36072	0.070015										400.65	0.5025	0.493078	4930.78
490.492	10.5274	105274	0.105274	3.36876	0.0701825										400.65	0.5025	0.493078	4930.78
490.492	10.5399	105399	0.105399	3.37278	0.0702662										401.544	0.5025	0.493078	4930.78
490.492	10.5619	105619	0.105619	3.37981	0.0704128										402.439	0.505641	0.496219	4962.19
490.492	10.5713	105713	0.105713	3.38283	0.0704756										402.439	0.505641	0.496219	4962.19
490.492	10.5933	105933	0.105933	3.38986	0.0706222										403.333	0.505641	0.496219	4962.19
490.492	10.6059	106059	0.106059	3.39388	0.0707059										404.227	0.505641	0.496219	4962.19
490.492	10.6279	106279	0.106279	3.40092	0.0708525										405.121	0.505641	0.496219	4962.19
490.492	10.6373	106373	0.106373	3.40394	0.0709153										405.121	0.508781	0.499359	4993.59
491.935	10.6656	106656	0.106656	3.41298	0.0711037										406.016	0.508781	0.499359	4993.59
491.935	10.6781	106781	0.106781	3.417	0.0711875										406.91	0.508781	0.499359	4993.59
491.935	10.7001	107001	0.107001	3.42403	0.0713341										406.91	0.508781	0.499359	4993.59
491.935	10.7127	107127	0.107127	3.42805	0.0714178										407.804	0.508781	0.499359	4993.59
491.935	10.7409	107409	0.107409	3.4371	0.0716062										407.804	0.508781	0.499359	4993.59
491.935	10.7535	107535	0.107535	3.44112	0.07169										408.699	0.508781	0.499359	4993.59
491.935	10.7661	107661	0.107661	3.44514	0.0717737										408.699	0.508781	0.499359	4993.59
491.935	10.7912	107912	0.107912	3.45318	0.0719412										408.699	0.508781	0.499359	4993.59
491.935	10.8163	108163	0.108163	3.46122	0.0721087										408.699	0.508781	0.499359	4993.59
491.935	10.8289	108289	0.108289	3.46524	0.0721925										410.487	0.508781	0.499359	4993.59
491.935	10.854	108540	0.10854	3.47328	0.07236										410.487	0.508781	0.499359	4993.59
491.935	10.8634	108634	0.108634	3.47629	0.0724228										412.276	0.508781	0.499359	4993.59
493.377	10.8917	108917	0.108917	3.48534	0.0726112										413.17	0.511922	0.5025	5025
493.377	10.9042	109042	0.109042	3.48936	0.072695										414.065	0.511922	0.5025	5025
493.377	10.9294	109294	0.109294	3.4974	0.0728625										414.065	0.511922	0.5025	5025
493.377	10.9419	109419	0.109419	3.50142	0.0729462										414.959	0.511922	0.5025	5025
493.377	10.9576	109576	0.109576	3.50645	0.0730509										414.959	0.511922	0.5025	5025
493.377	10.9796	109796	0.109796	3.51348	0.0731975										415.853	0.515063	0.505641	5056.41
493.377	10.9922	109922	0.109922	3.5175	0.0732812										415.853	0.515063	0.505641	5056.41
493.377	11.0236	110236	0.110236	3.52755	0.0734906										416.747	0.515063	0.505641	5056.41
493.377	11.0393	110393	0.110393	3.53257	0.0735953										416.747	0.515063	0.505641	5056.41
493.377	11.0644	110644	0.110644	3.54062	0.0737628										418.536	0.515063	0.505641	5056.41
493.377	11.077	110770	0.11077	3.54463	0.0738466										419.43	0.518203	0.508781	5087.81
493.377	11.1084	111084	0.111084	3.55468	0.0740559										419.43	0.518203	0.508781	5087.81
493.377	11.1241	111241	0.111241	3.55971	0.0741606										420.325	0.518203	0.508781	5087.81
494.82	11.1398	111398	0.111398	3.56473	0.0742653										420.325	0.518203	0.508781	5087.81
494.82	11.1681	111681	0.111681	3.57378	0.0744537										421.219	0.518203	0.508781	5087.81
494.82	11.1995	111995	0.111995	3.58383	0.0746631										421.219	0.518203	0.508781	5087.81
494.82	11.2152	112152	0.112152	3.58885	0.0747678										422.113	0.518203	0.508781	5087.81
494.82	11.2277	112277	0.112277	3.59288	0.0748516										423.008	0.521344	0.511922	5119.22
494.82	11.256	112560	0.11256	3.60192	0.07504										423.008	0.521344	0.511922	5119.22
494.82	11.2843	112843	0.112843	3.61096	0.0752284										423.902	0.521344	0.511922	5119.22
494.82	11.3	113000	0.113	3.61599	0.0753331										425.691	0.521344	0.511922	5119.22
494.82	11.3125	113125	0.113125	3.62001	0.0754169										425.691	0.521344	0.511922	5119.22
496.262	11.3408	113408	0.113408	3.62905	0.0756053										426.585	0.521344	0.511922	5119.22
496.262	11.3659	113659	0.113659	3.6371	0.0757728										426.585	0.521344	0.511922	5119.22
496.262	11.3816	113816	0.113816	3.64212	0.0758775										427.479	0.521344	0.511922	5119.22
496.262	11.4099	114099	0.114099	3.65116	0.0760659										428.374	0.521344	0.511922	5119.22
496.262	11.4256	114256	0.114256	3.65619	0.0761706										428.374	0.524484	0.515062	5150.62
496.262	11.4696	114696	0.114696	3.67026	0.0764638										429.268	0.524484	0.515062	5150.62
496.262	11.4978	114978	0.114978	3.6793	0.0766522										429.268	0.524484	0.515062	5150.62
496.262	11.5135	115135	0.115135	3.68433	0.0767569										429.268	0.524484	0.515062	5150.62
496.262	11.5418	115418	0.115418	3.69338	0.0769453										430.162	0.524484	0.515062	5150.62
496.262	11.5544	115544	0.115544	3.69739	0.0770291										430.162	0.524484	0.515062	5150.62
496.262	11.5826	115826	0.115826	3.70644	0.0772175										431.056	0.527625	0.518203	5182.03
496.262	11.5952	115952	0.115952	3.71046	0.0773012										431.951	0.527625	0.518203	5182.03
496.262	11.6235	116235	0.116235	3.7195	0.0774897										431.951	0.527625	0.518203	5182.03
497.705	11.636	116360	0.11636	3.72352	0.0775734										432.845	0.527625	0.518203	5182.03
497.705	11.6925	116925	0.116925	3.74161	0.0779503										432.845	0.527625	0.518203	5182.03
497.705	11.7177	117177	0.117177	3.74965	0.0781178										433.739	0.527625	0.518203	5182.03
497.705	11.7302	117302	0.117302	3.75367	0.0782016										434.634	0.527625	0.518203	5182.03
497.705	11.7585	117585	0.117585	3.76272	0.07839										435.528	0.527625	0.518203	5182.03
497.705	11.7836	117836	0.117836	3.77076	0.0785575										435.528	0.527625	0.518203	5182.03
497.705	11.7993	117993	0.117993	3.77578	0.0786622										435.528	0.527625	0.518203	5182.03
499.148	11.8402	118402	0.118402	3.78885	0.0789344										435.528	0.530766	0.521344	5213.44
499.148	11.8747	118747	0.118747	3.7999	0.0791647										436.422	0.530766	0.521344	5213.44
499.148	11.8904	118904	0.118904	3.80493	0.0792694										436.422	0.530766	0.521344	5213.44
499.148	11.9155	119155	0.119155	3.81297	0.0794369										437.317	0.530766	0.521344	5213.44
499.148	11.9281	119281	0.119281	3.81699	0.0795206										437.317	0.530766	0.521344	5213.44
499.148	11.9532	119532	0.119532	3.82503	0.0796881										437.317	0.530766	0.521344	5213.44
499.148	11.9658	119658	0.119658	3.82905	0.0797719										437.317	0.530766	0.521344	5213.44
499.148	11.9909	119909	0.119909	3.83709	0.0799394										437.317	0.530766	0.521344	5213.44
499.148	12.0035	120035	0.120035	3.84111	0.0800231										436.422	0.530766	0.521344	5213.44
499.148	12.0286	120286	0.120286	3.84915	0.0801906										436.422	0.530766	0.521344	5213.44
499.148	12.0412	120412	0.120412	3.85317	0.0802744										434.634	0.530766	0.521344	5213.44
499.148	12.0537	120537	0.120537	3.85719	0.0803581										434.634	0.530766	0.521344	5213.44
499.148	12.082	120820	0.12082	3.86623	0.0805466										434.634	0.530766	0.521344	5213.44
499.148	12.0945	120945	0.120945	3.87026	0.0806303										433.739	0.530766	0.521344	5213.44
499.148	12.126	121260	0.12126	3.8803	0.0808397										433.739	0.530766	0.521344	5213.44
499.148	12.1417	121417	0.121417	3.88533	0.0809444										432.845	0.530766	0.521344	5213.44
499.148	12.1888	121888	0.121888	3.90041	0.0812584										432.845	0.530766	0.521344	5213.44
499.148	12.2013	122013	0.122013	3.90442	0.0813422										432.845	0.530766	0.521344	5213.44
499.148	12.2327	122327	0.122327	3.91448	0.0815516										432.845	0.530766	0.521344	5213.44
499.148	12.2484	122484	0.122484	3.9195	0.0816562										431.951	0.530766	0.521344	5213.44
500.59	12.2767	122767	0.122767	3.92854	0.0818447										431.951	0.530766	0.521344	5213.44
500.59	12.2924	122924	0.122924	3.93357	0.0819494										431.951	0.530766	0.521344	5213.44
500.59	12.3207	123207	0.123207	3.94261	0.0821378										431.951	0.530766	0.521344	5213.44
500.59	12.3332	123332	0.123332	3.94663	0.0822216										431.951	0.530766	0.521344	5213.44
500.59	12.3866	123866	0.123866	3.96372	0.0825775										431.951	0.530766	0.521344	5213.44
500.59	12.396	123960	0.12396	3.96674	0.0826403										431.951	0.530766	0.521344	5213.44
500.59	12.4243	124243	0.124243	3.97578	0.0828287										431.951	0.530766	0.521344	5213.44
500.59	12.44	124400	0.1244	3.98081	0.0829334										431.951	0.530766	0.521344	5213.44
502.033	12.4557	124557	0.124557	3.98583	0.0830381										431.951	0.530766	0.521344	5213.44
502.033	12.4808	124808	0.124808	3.99387	0.0832056										431.951	0.530766	0.521344	5213.44
502.033	12.4934	124934	0.124934	3.99789	0.0832894										431.951	0.530766	0.521344	5213.44
502.033	12.528	125280	0.12528	4.00894	0.0835197										431.951	0.530766	0.521344	5213.44
502.033	12.5437	125437	0.125437	4.01397	0.0836244										431.951	0.530766	0.521344	5213.44
502.033	12.5751	125751	0.125751	4.02402	0.0838337										431.951	0.530766	0.521344	5213.44
502.033	12.5876	125876	0.125876	4.02804	0.0839175										431.056	0.530766	0.521344	5213.44
502.033	12.6316	126316	0.126316	4.04211	0.0842106										431.056	0.530766	0.521344	5213.44
502.033	12.6567	126567	0.126567	4.05015	0.0843781										431.056	0.530766	0.521344	5213.44
502.033	12.6724	126724	0.126724	4.05517	0.0844828										431.056	0.530766	0.521344	5213.44
503.476	12.7007	127007	0.127007	4.06422	0.0846712										431.056	0.530766	0.521344	5213.44
503.476	12.7164	127164	0.127164	4.06925	0.0847759										431.056	0.530766	0.521344	5213.44
503.476	12.7415	127415	0.127415	4.07728	0.0849434										431.056	0.530766	0.521344	5213.44
503.476	12.7572	127572	0.127572	4.08231	0.0850481										431.056	0.530766	0.521344	5213.44
503.476	12.7855	127855	0.127855	4.09135	0.0852366										431.056	0.530766	0.521344	5213.44
503.476	12.8012	128012	0.128012	4.09638	0.0853412										431.056	0.530766	0.521344	5213.44
503.476	12.8263	128263	0.128263	4.10442	0.0855087										431.056	0.530766	0.521344	5213.44
503.476	12.842	128420	0.12842	4.10945	0.0856134										431.056	0.530766	0.521344	5213.44
503.476	12.8703	128703	0.128703	4.11849	0.0858019										431.056	0.530766	0.521344	5213.44
503.476	12.8828	128828	0.128828	4.12251	0.0858856										431.056	0.530766	0.521344	5213.44
503.476	12.9111	129111	0.129111	4.13156	0.0860741										431.056	0.530766	0.521344	5213.44
503.476	12.9237	129237	0.129237	4.13558	0.0861578										431.056	0.530766	0.521344	5213.44
503.476	12.9645	129645	0.129645	4.14864	0.08643										431.056	0.530766	0.521344	5213.44
503.476	13.0462	130462	0.130462	4.17477	0.0869744										431.056	0.530766	0.521344	5213.44
503.476	13.0619	130619	0.130619	4.17979	0.0870791										431.056	0.530766	0.521344	5213.44
503.476	13.0933	130933	0.130933	4.18985	0.0872884										431.056	0.530766	0.521344	5213.44
503.476	13.109	131090	0.13109	4.19487	0.0873931										431.056	0.530766	0.521344	5213.44
504.918	13.1404	131404	0.131404	4.20492	0.0876025										431.056	0.530766	0.521344	5213.44
504.918	13.2	132000	0.132	4.22402	0.0880003										431.056	0.530766	0.521344	5213.44
504.918	13.2252	132252	0.132252	4.23205	0.0881678										431.951	0.530766	0.521344	5213.44
504.918	13.2283	132283	0.132283	4.23306	0.0881887										431.951	0.530766	0.521344	5213.44
504.918	13.2566	132566	0.132566	4.2421	0.0883772										431.951	0.530766	0.521344	5213.44
504.918	13.2691	132691	0.132691	4.24612	0.0884609										431.951	0.530766	0.521344	5213.44
504.918	13.3257	133257	0.133257	4.26422	0.0888378										431.951	0.530766	0.521344	5213.44
504.918	13.3539	133539	0.133539	4.27326	0.0890262										431.951	0.530766	0.521344	5213.44
506.361	13.3822	133822	0.133822	4.2823	0.0892147										431.951	0.530766	0.521344	5213.44
506.361	13.3979	133979	0.133979	4.28733	0.0893194										431.951	0.530766	0.521344	5213.44
506.361	13.4293	134293	0.134293	4.29738	0.0895288										431.951	0.530766	0.521344	5213.44
506.361	13.4419	134419	0.134419	4.3014	0.0896125										431.951	0.530766	0.521344	5213.44
506.361	13.4701	134701	0.134701	4.31044	0.0898009										431.951	0.530766	0.521344	5213.44
506.361	13.4858	134858	0.134858	4.31547	0.0899056										431.951	0.530766	0.521344	5213.44
506.361	13.5141	135141	0.135141	4.32451	0.0900941										431.951	0.530766	0.521344	5213.44
506.361	13.5298	135298	0.135298	4.32954	0.0901987										431.951	0.530766	0.521344	5213.44
506.361	13.5612	135612	0.135612	4.33959	0.0904081										431.951	0.530766	0.521344	5213.44
506.361	13.5769	135769	0.135769	4.34461	0.0905128										431.951	0.530766	0.521344	5213.44
506.361	13.6272	136272	0.136272	4.3607	0.0908478										432.845	0.530766	0.521344	5213.44
507.803	13.6554	136554	0.136554	4.36974	0.0910362										432.845	0.530766	0.521344	5213.44
507.803	13.6711	136711	0.136711	4.37477	0.0911409										432.845	0.530766	0.521344	5213.44
507.803	13.7057	137057	0.137057	4.38582	0.0913713										432.845	0.530766	0.521344	5213.44
507.803	13.7182	137182	0.137182	4.38984	0.091455										432.845	0.530766	0.521344	5213.44
507.803	13.7622	137622	0.137622	4.40391	0.0917481										432.845	0.530766	0.521344	5213.44
507.803	13.7936	137936	0.137936	4.41396	0.0919575										432.845	0.530766	0.521344	5213.44
507.803	13.8125	138125	0.138125	4.41999	0.0920831										432.845	0.533906	0.524484	5244.84
507.803	13.8439	138439	0.138439	4.43004	0.0922925										432.845	0.533906	0.524484	5244.84
507.803	13.9035	139035	0.139035	4.44913	0.0926903										432.845	0.533906	0.524484	5244.84
507.803	13.9255	139255	0.139255	4.45617	0.0928369										432.845	0.533906	0.524484	5244.84
507.803	13.9381	139381	0.139381	4.46019	0.0929206										432.845	0.530766	0.521344	5213.44
507.803	13.9664	139664	0.139664	4.46923	0.0931091										432.845	0.530766	0.521344	5213.44
507.803	13.9821	139821	0.139821	4.47426	0.0932137										432.845	0.530766	0.521344	5213.44
507.803	14.0072	140072	0.140072	4.4823	0.0933812										433.739	0.530766	0.521344	5213.44
507.803	14.048	140480	0.14048	4.49536	0.0936534										433.739	0.530766	0.521344	5213.44
509.246	14.0606	140606	0.140606	4.49938	0.0937372										434.634	0.530766	0.521344	5213.44
509.246	14.0857	140857	0.140857	4.50742	0.0939047										434.634	0.530766	0.521344	5213.44
509.246	14.1014	141014	0.141014	4.51245	0.0940094										435.528	0.530766	0.521344	5213.44
509.246	14.136	141360	0.14136	4.5235	0.0942397										435.528	0.530766	0.521344	5213.44
509.246	14.1517	141517	0.141517	4.52853	0.0943444										435.528	0.530766	0.521344	5213.44
509.246	14.1799	141799	0.141799	4.53757	0.0945328										436.422	0.530766	0.521344	5213.44
509.246	14.1956	141956	0.141956	4.5426	0.0946375										436.422	0.530766	0.521344	5213.44
509.246	14.227	142270	0.14227	4.55265	0.0948469										435.528	0.530766	0.521344	5213.44
509.246	14.2396	142396	0.142396	4.55667	0.0949306										435.528	0.530766	0.521344	5213.44
509.246	14.2804	142804	0.142804	4.56974	0.0952028										435.528	0.530766	0.521344	5213.44
509.246	14.315	143150	0.14315	4.58079	0.0954331										435.528	0.530766	0.521344	5213.44
509.246	14.3275	143275	0.143275	4.58481	0.0955169										435.528	0.533906	0.524484	5244.84
509.246	14.3621	143621	0.143621	4.59586	0.0957472										435.528	0.533906	0.524484	5244.84
509.246	14.3746	143746	0.143746	4.59988	0.0958309										436.422	0.533906	0.524484	5244.84
509.246	14.4343	144343	0.144343	4.61898	0.0962287										436.422	0.533906	0.524484	5244.84
510.689	14.5065	145065	0.145065	4.6421	0.0967103										436.422	0.533906	0.524484	5244.84
510.689	14.5285	145285	0.145285	4.64913	0.0968569										436.422	0.533906	0.524484	5244.84
510.689	14.538	145380	0.14538	4.65214	0.0969197										436.422	0.530766	0.521344	5213.44
510.689	14.5568	145568	0.145568	4.65818	0.0970453										436.422	0.530766	0.521344	5213.44
510.689	14.5694	145694	0.145694	4.66219	0.0971291										436.422	0.533906	0.524484	5244.84
510.689	14.5945	145945	0.145945	4.67023	0.0972966										436.422	0.530766	0.521344	5213.44
510.689	14.6761	146761	0.146761	4.69636	0.0978409										436.422	0.530766	0.521344	5213.44
510.689	14.6887	146887	0.146887	4.70039	0.0979247										436.422	0.533906	0.524484	5244.84
510.689	14.7138	147138	0.147138	4.70842	0.0980922										437.317	0.533906	0.524484	5244.84
510.689	14.7264	147264	0.147264	4.71244	0.0981759										437.317	0.533906	0.524484	5244.84
510.689	14.7798	147798	0.147798	4.72953	0.0985319										437.317	0.533906	0.524484	5244.84
510.689	14.7923	147923	0.147923	4.73355	0.0986156										437.317	0.533906	0.524484	5244.84
510.689	14.8143	148143	0.148143	4.74058	0.0987622										437.317	0.533906	0.524484	5244.84
510.689	14.8269	148269	0.148269	4.74461	0.0988459										437.317	0.533906	0.524484	5244.84
510.689	14.8552	148552	0.148552	4.75365	0.0990344										437.317	0.533906	0.524484	5244.84
510.689	14.874	148740	0.14874	4.75968	0.09916										437.317	0.533906	0.524484	5244.84
510.689	14.9054	149054	0.149054	4.76973	0.0993694										437.317	0.533906	0.524484	5244.84
510.689	14.9368	149368	0.149368	4.77978	0.0995787										437.317	0.533906	0.524484	5244.84
512.131	14.9902	149902	0.149902	4.79686	0.0999347										437.317	0.533906	0.524484	5244.84
512.131	15.0122	150122	0.150122	4.8039	0.100081										437.317	0.533906	0.524484	5244.84
512.131	15.0247	150247	0.150247	4.80792	0.100165										437.317	0.533906	0.524484	5244.84
512.131	15.0499	150499	0.150499	4.81596	0.100333										437.317	0.533906	0.524484	5244.84
512.131	15.0656	150656	0.150656	4.82098	0.100437										437.317	0.533906	0.524484	5244.84
512.131	15.0876	150876	0.150876	4.82802	0.100584										437.317	0.533906	0.524484	5244.84
512.131	15.1064	151064	0.151064	4.83405	0.100709										437.317	0.533906	0.524484	5244.84
512.131	15.1221	151221	0.151221	4.83907	0.100814										437.317	0.533906	0.524484	5244.84
512.131	15.1504	151504	0.151504	4.84812	0.101002										437.317	0.533906	0.524484	5244.84
512.131	15.2069	152069	0.152069	4.86621	0.101379										438.211	0.533906	0.524484	5244.84
512.131	15.2352	152352	0.152352	4.87525	0.101568										438.211	0.533906	0.524484	5244.84
512.131	15.2509	152509	0.152509	4.88028	0.101672										438.211	0.533906	0.524484	5244.84
512.131	15.276	152760	0.15276	4.88832	0.10184										439.105	0.533906	0.524484	5244.84
512.131	15.32	153200	0.1532	4.90239	0.102133										440	0.533906	0.524484	5244.84
512.131	15.3325	153325	0.153325	4.90641	0.102217										440	0.537047	0.527625	5276.25
512.131	15.3577	153577	0.153577	4.91445	0.102384										440.894	0.537047	0.527625	5276.25
513.574	15.3922	153922	0.153922	4.9255	0.102615										440.894	0.537047	0.527625	5276.25
513.574	15.4048	154048	0.154048	4.92952	0.102698										440.894	0.537047	0.527625	5276.25
513.574	15.4456	154456	0.154456	4.94259	0.102971										440.894	0.537047	0.527625	5276.25
513.574	15.4582	154582	0.154582	4.94661	0.103054										441.788	0.537047	0.527625	5276.25
513.574	15.4896	154896	0.154896	4.95666	0.103264										441.788	0.537047	0.527625	5276.25
513.574	15.5021	155021	0.155021	4.96068	0.103347										441.788	0.533906	0.524484	5244.84
513.574	15.5304	155304	0.155304	4.96972	0.103536										441.788	0.533906	0.524484	5244.84
513.574	15.543	155430	0.15543	4.97374	0.10362										441.788	0.533906	0.524484	5244.84
513.574	15.5744	155744	0.155744	4.98379	0.103829										441.788	0.533906	0.524484	5244.84
513.574	15.5901	155901	0.155901	4.98882	0.103934										441.788	0.537047	0.527625	5276.25
513.574	15.6215	156215	0.156215	4.99887	0.104143										441.788	0.537047	0.527625	5276.25
513.574	15.634	156340	0.15634	5.00289	0.104227										441.788	0.537047	0.527625	5276.25
513.574	15.6654	156654	0.156654	5.01294	0.104436										441.788	0.537047	0.527625	5276.25
513.574	15.7063	157063	0.157063	5.026	0.104708										441.788	0.537047	0.527625	5276.25
513.574	15.7188	157188	0.157188	5.03002	0.104792										441.788	0.537047	0.527625	5276.25
513.574	15.7345	157345	0.157345	5.03505	0.104897										441.788	0.537047	0.527625	5276.25
513.574	15.7628	157628	0.157628	5.0441	0.105085										441.788	0.537047	0.527625	5276.25
515.017	15.7973	157973	0.157973	5.05515	0.105316										441.788	0.537047	0.527625	5276.25
515.017	15.813	158130	0.15813	5.06017	0.10542										442.682	0.537047	0.527625	5276.25
515.017	15.8413	158413	0.158413	5.06922	0.105609										442.682	0.537047	0.527625	5276.25
515.017	15.8539	158539	0.158539	5.07324	0.105692										442.682	0.537047	0.527625	5276.25
515.017	15.879	158790	0.15879	5.08128	0.10586										442.682	0.537047	0.527625	5276.25
515.017	15.9073	159073	0.159073	5.09033	0.106048										443.577	0.537047	0.527625	5276.25
515.017	15.923	159230	0.15923	5.09535	0.106153										443.577	0.537047	0.527625	5276.25
515.017	15.9544	159544	0.159544	5.1054	0.106362										443.577	0.537047	0.527625	5276.25
515.017	16.0172	160172	0.160172	5.1255	0.106781										443.577	0.537047	0.527625	5276.25
515.017	16.0423	160423	0.160423	5.13354	0.106949										443.577	0.537047	0.527625	5276.25
515.017	16.0549	160549	0.160549	5.13756	0.107032										443.577	0.537047	0.527625	5276.25
515.017	16.08	160800	0.1608	5.1456	0.1072										443.577	0.537047	0.527625	5276.25
515.017	16.1051	161051	0.161051	5.15364	0.107367										443.577	0.537047	0.527625	5276.25
515.017	16.1177	161177	0.161177	5.15766	0.107451										443.577	0.537047	0.527625	5276.25
515.017	16.1397	161397	0.161397	5.16469	0.107598										443.577	0.537047	0.527625	5276.25
515.017	16.1522	161522	0.161522	5.16872	0.107682										443.577	0.537047	0.527625	5276.25
515.017	16.1742	161742	0.161742	5.17575	0.107828										443.577	0.537047	0.527625	5276.25
515.017	16.2182	162182	0.162182	5.18982	0.108121										443.577	0.537047	0.527625	5276.25
515.017	16.237	162370	0.16237	5.19585	0.108247										443.577	0.537047	0.527625	5276.25
515.017	16.2684	162684	0.162684	5.2059	0.108456										443.577	0.537047	0.527625	5276.25
515.017	16.2841	162841	0.162841	5.21092	0.108561										443.577	0.537047	0.527625	5276.25
515.017	16.3218	163218	0.163218	5.22298	0.108812										443.577	0.537047	0.527625	5276.25
515.017	16.3375	163375	0.163375	5.22801	0.108917										444.471	0.537047	0.527625	5276.25
515.017	16.3689	163689	0.163689	5.23806	0.109126										444.471	0.537047	0.527625	5276.25
515.017	16.3846	163846	0.163846	5.24308	0.109231										444.471	0.537047	0.527625	5276.25
515.017	16.4192	164192	0.164192	5.25414	0.109461										444.471	0.537047	0.527625	5276.25
515.017	16.4443	164443	0.164443	5.26218	0.109629										444.471	0.537047	0.527625	5276.25
515.017	16.46	164600	0.1646	5.2672	0.109733										445.365	0.540187	0.530765	5307.65
515.017	16.4883	164883	0.164883	5.27625	0.109922										446.26	0.540187	0.530765	5307.65
515.017	16.504	165040	0.16504	5.28127	0.110027										446.26	0.540187	0.530765	5307.65
516.459	16.5322	165322	0.165322	5.29032	0.110215										446.26	0.540187	0.530765	5307.65
516.459	16.548	165480	0.16548	5.29534	0.11032										448.048	0.540187	0.530765	5307.65
516.459	16.5762	165762	0.165762	5.30439	0.110508										448.048	0.540187	0.530765	5307.65
516.459	16.5919	165919	0.165919	5.30941	0.110613										448.048	0.546469	0.537047	5370.47
516.459	16.6359	166359	0.166359	5.32349	0.110906										448.943	0.546469	0.537047	5370.47
516.459	16.6642	166642	0.166642	5.33253	0.111094										448.943	0.546469	0.537047	5370.47
516.459	16.6736	166736	0.166736	5.33554	0.111157										448.943	0.546469	0.537047	5370.47
516.459	16.6861	166861	0.166861	5.33956	0.111241										448.943	0.546469	0.537047	5370.47
516.459	16.7113	167113	0.167113	5.34761	0.111408										448.943	0.546469	0.537047	5370.47
516.459	16.7427	167427	0.167427	5.35766	0.111618										448.943	0.543328	0.533906	5339.06
516.459	16.7647	167647	0.167647	5.36469	0.111764										448.943	0.543328	0.533906	5339.06
516.459	16.7772	167772	0.167772	5.36871	0.111848										449.837	0.543328	0.533906	5339.06
516.459	16.8023	168023	0.168023	5.37675	0.112016										449.837	0.543328	0.533906	5339.06
516.459	16.818	168180	0.16818	5.38178	0.11212										449.837	0.543328	0.533906	5339.06
516.459	16.8495	168495	0.168495	5.39182	0.11233										449.837	0.543328	0.533906	5339.06
516.459	16.8652	168652	0.168652	5.39685	0.112434										449.837	0.543328	0.533906	5339.06
516.459	16.9185	169185	0.169185	5.41394	0.11279										449.837	0.543328	0.533906	5339.06
516.459	16.95	169500	0.1695	5.42398	0.113										450.731	0.543328	0.533906	5339.06
516.459	16.9657	169657	0.169657	5.42901	0.113104										450.731	0.543328	0.533906	5339.06
516.459	17.0033	170033	0.170033	5.44107	0.113356										450.731	0.543328	0.533906	5339.06
516.459	17.0159	170159	0.170159	5.44509	0.113439										450.731	0.546469	0.537047	5370.47
516.459	17.0473	170473	0.170473	5.45514	0.113649										450.731	0.546469	0.537047	5370.47
516.459	17.063	170630	0.17063	5.46016	0.113753										450.731	0.546469	0.537047	5370.47
516.459	17.0787	170787	0.170787	5.46519	0.113858										450.731	0.543328	0.533906	5339.06
517.902	17.1101	171101	0.171101	5.47524	0.114068										450.731	0.543328	0.533906	5339.06
517.902	17.1667	171667	0.171667	5.49333	0.114444										450.731	0.543328	0.533906	5339.06
517.902	17.1949	171949	0.171949	5.50237	0.114633										450.731	0.543328	0.533906	5339.06
517.902	17.2075	172075	0.172075	5.50639	0.114717										450.731	0.543328	0.533906	5339.06
517.902	17.2357	172358	0.172357	5.51544	0.114905										450.731	0.543328	0.533906	5339.06
517.902	17.264	172640	0.17264	5.52448	0.115093										450.731	0.543328	0.533906	5339.06
517.902	17.2734	172734	0.172734	5.5275	0.115156										450.731	0.543328	0.533906	5339.06
517.902	17.2986	172986	0.172986	5.53554	0.115324										450.731	0.543328	0.533906	5339.06
517.902	17.3143	173143	0.173143	5.54057	0.115428										450.731	0.543328	0.533906	5339.06
517.902	17.3614	173614	0.173614	5.55564	0.115742										450.731	0.543328	0.533906	5339.06
517.902	17.3896	173896	0.173896	5.56469	0.115931										450.731	0.543328	0.533906	5339.06
517.902	17.4053	174053	0.174053	5.56971	0.116036										450.731	0.543328	0.533906	5339.06
517.902	17.4336	174336	0.174336	5.57875	0.116224										450.731	0.543328	0.533906	5339.06
517.902	17.4776	174776	0.174776	5.59282	0.116517										450.731	0.543328	0.533906	5339.06
517.902	17.4933	174933	0.174933	5.59785	0.116622										450.731	0.543328	0.533906	5339.06
517.902	17.5215	175215	0.175215	5.6069	0.11681										450.731	0.543328	0.533906	5339.06
517.902	17.5341	175341	0.175341	5.61091	0.116894										450.731	0.543328	0.533906	5339.06
517.902	17.5561	175561	0.175561	5.61795	0.117041										450.731	0.543328	0.533906	5339.06
517.902	17.5687	175687	0.175687	5.62197	0.117124										451.626	0.543328	0.533906	5339.06
517.902	17.6126	176126	0.176126	5.63604	0.117418										451.626	0.543328	0.533906	5339.06
517.902	17.6409	176409	0.176409	5.64508	0.117606										452.52	0.543328	0.533906	5339.06
517.902	17.6566	176566	0.176566	5.65011	0.117711										452.52	0.543328	0.533906	5339.06
517.902	17.688	176880	0.17688	5.66016	0.11792										453.414	0.546469	0.537047	5370.47
517.902	17.7037	177037	0.177037	5.66518	0.118025										453.414	0.546469	0.537047	5370.47
517.902	17.7351	177351	0.177351	5.67523	0.118234										454.308	0.546469	0.537047	5370.47
517.902	17.7477	177477	0.177477	5.67925	0.118318										454.308	0.546469	0.537047	5370.47
517.902	17.7822	177822	0.177822	5.69031	0.118548										455.203	0.546469	0.537047	5370.47
517.902	17.8136	178136	0.178136	5.70036	0.118758										456.097	0.549609	0.540187	5401.87
517.902	17.8293	178293	0.178293	5.70538	0.118862										456.097	0.549609	0.540187	5401.87
517.902	17.8576	178576	0.178576	5.71443	0.119051										456.097	0.549609	0.540187	5401.87
517.902	17.8764	178764	0.178764	5.72046	0.119176										456.097	0.549609	0.540187	5401.87
519.344	17.9047	179047	0.179047	5.7295	0.119365										456.097	0.549609	0.540187	5401.87
519.344	17.9204	179204	0.179204	5.73453	0.119469										456.097	0.549609	0.540187	5401.87
519.344	17.9487	179487	0.179487	5.74357	0.119658										456.097	0.549609	0.540187	5401.87
519.344	18.0021	180021	0.180021	5.76066	0.120014										456.097	0.549609	0.540187	5401.87
519.344	18.024	180240	0.18024	5.76769	0.12016										456.097	0.549609	0.540187	5401.87
519.344	18.0366	180366	0.180366	5.77171	0.120244										456.097	0.549609	0.540187	5401.87
519.344	18.0617	180617	0.180617	5.77975	0.120412										456.097	0.549609	0.540187	5401.87
519.344	18.0743	180743	0.180743	5.78378	0.120495										456.991	0.549609	0.540187	5401.87
519.344	18.0994	180994	0.180994	5.79181	0.120663										456.991	0.549609	0.540187	5401.87
519.344	18.112	181120	0.18112	5.79583	0.120747										456.991	0.549609	0.540187	5401.87
519.344	18.1402	181402	0.181402	5.80488	0.120935										456.991	0.546469	0.537047	5370.47
519.344	18.1528	181528	0.181528	5.8089	0.121019										456.991	0.546469	0.537047	5370.47
519.344	18.1811	181811	0.181811	5.81794	0.121207										456.991	0.546469	0.537047	5370.47
519.344	18.1968	181968	0.181968	5.82297	0.121312										456.991	0.546469	0.537047	5370.47
519.344	18.2313	182313	0.182313	5.83402	0.121542										456.991	0.546469	0.537047	5370.47
519.344	18.2879	182879	0.182879	5.85211	0.121919										456.991	0.546469	0.537047	5370.47
519.344	18.313	183130	0.18313	5.86015	0.122087										457.886	0.546469	0.537047	5370.47
519.344	18.3412	183412	0.183412	5.8692	0.122275										457.886	0.546469	0.537047	5370.47
519.344	18.3538	183538	0.183538	5.87322	0.122359										457.886	0.549609	0.540187	5401.87
519.344	18.4166	184166	0.184166	5.89332	0.122777										457.886	0.549609	0.540187	5401.87
519.344	18.4292	184292	0.184292	5.89734	0.122861										457.886	0.549609	0.540187	5401.87
519.344	18.4575	184575	0.184575	5.90638	0.12305										457.886	0.549609	0.540187	5401.87
519.344	18.4732	184732	0.184732	5.91141	0.123154										457.886	0.549609	0.540187	5401.87
519.344	18.4983	184983	0.184983	5.91945	0.123322										457.886	0.549609	0.540187	5401.87
519.344	18.5611	185611	0.185611	5.93955	0.123741										458.78	0.549609	0.540187	5401.87
519.344	18.5831	185831	0.185831	5.94658	0.123887										458.78	0.549609	0.540187	5401.87
519.344	18.5925	185925	0.185925	5.9496	0.12395										458.78	0.549609	0.540187	5401.87
519.344	18.6208	186208	0.186208	5.95865	0.124138										458.78	0.549609	0.540187	5401.87
519.344	18.6647	186647	0.186647	5.97271	0.124432										458.78	0.549609	0.540187	5401.87
520.787	18.6773	186773	0.186773	5.97673	0.124515										459.674	0.549609	0.540187	5401.87
520.787	18.7024	187024	0.187024	5.98477	0.124683										460.569	0.549609	0.540187	5401.87
520.787	18.7307	187307	0.187307	5.99382	0.124871										461.463	0.55275	0.543328	5433.28
520.787	18.7747	187747	0.187747	6.00789	0.125164										461.463	0.55275	0.543328	5433.28
520.787	18.7904	187904	0.187904	6.01291	0.125269										462.357	0.55275	0.543328	5433.28
520.787	18.8155	188155	0.188155	6.02095	0.125437										462.357	0.55275	0.543328	5433.28
520.787	18.8438	188438	0.188438	6.03	0.125625										463.251	0.555891	0.546469	5464.69
520.787	18.8595	188595	0.188595	6.03502	0.12573										463.251	0.555891	0.546469	5464.69
519.344	18.8846	188846	0.188846	6.04306	0.125897										463.251	0.555891	0.546469	5464.69
519.344	18.9537	189537	0.189537	6.06517	0.126358										463.251	0.555891	0.546469	5464.69
519.344	18.9725	189725	0.189725	6.0712	0.126483										464.146	0.55275	0.543328	5433.28
519.344	19.0039	190039	0.190039	6.08126	0.126693										464.146	0.55275	0.543328	5433.28
519.344	19.0385	190385	0.190385	6.09231	0.126923										464.146	0.55275	0.543328	5433.28
519.344	19.0479	190479	0.190479	6.09532	0.126986										464.146	0.55275	0.543328	5433.28
520.787	19.0824	190824	0.190824	6.10638	0.127216										464.146	0.55275	0.543328	5433.28
520.787	19.1076	191076	0.191076	6.11442	0.127384										464.146	0.55275	0.543328	5433.28
520.787	19.1201	191201	0.191201	6.11844	0.127468										464.146	0.55275	0.543328	5433.28
519.344	19.1452	191452	0.191452	6.12648	0.127635										464.146	0.55275	0.543328	5433.28
519.344	19.1829	191829	0.191829	6.13854	0.127886										464.146	0.55275	0.543328	5433.28
519.344	19.1924	191924	0.191924	6.14155	0.127949										464.146	0.555891	0.546469	5464.69
519.344	19.2175	192175	0.192175	6.14959	0.128117										464.146	0.555891	0.546469	5464.69
519.344	19.2426	192426	0.192426	6.15763	0.128284										464.146	0.555891	0.546469	5464.69
519.344	19.3117	193117	0.193117	6.17974	0.128745										465.04	0.559031	0.549609	5496.09
519.344	19.3243	193243	0.193243	6.18376	0.128828										465.04	0.559031	0.549609	5496.09
519.344	19.3368	193368	0.193368	6.18778	0.128912										465.04	0.559031	0.549609	5496.09
519.344	19.3588	193588	0.193588	6.19482	0.129059										465.04	0.555891	0.546469	5464.69
519.344	19.3777	193777	0.193777	6.20085	0.129184										465.04	0.555891	0.546469	5464.69
519.344	19.3902	193902	0.193902	6.20487	0.129268										465.04	0.555891	0.546469	5464.69
519.344	19.4185	194185	0.194185	6.21391	0.129457										465.04	0.555891	0.546469	5464.69
519.344	19.4405	194405	0.194405	6.22095	0.129603										465.04	0.555891	0.546469	5464.69
519.344	19.4593	194593	0.194593	6.22698	0.129729										465.934	0.555891	0.546469	5464.69
519.344	19.4719	194719	0.194719	6.231	0.129812										466.829	0.555891	0.546469	5464.69
519.344	19.4939	194939	0.194939	6.23803	0.129959										466.829	0.555891	0.546469	5464.69
519.344	19.5284	195284	0.195284	6.24909	0.130189										466.829	0.555891	0.546469	5464.69
519.344	19.541	195410	0.19541	6.25311	0.130273										467.723	0.555891	0.546469	5464.69
519.344	19.6038	196038	0.196038	6.27321	0.130692										467.723	0.555891	0.546469	5464.69
519.344	19.6132	196132	0.196132	6.27622	0.130755										467.723	0.555891	0.546469	5464.69
519.344	19.632	196320	0.19632	6.28225	0.13088										468.617	0.555891	0.546469	5464.69
519.344	19.6383	196383	0.196383	6.28427	0.130922										468.617	0.555891	0.546469	5464.69
519.344	19.6509	196509	0.196509	6.28828	0.131006										469.512	0.559031	0.549609	5496.09
519.344	19.6603	196603	0.196603	6.2913	0.131069										469.512	0.559031	0.549609	5496.09
519.344	19.6729	196729	0.196729	6.29532	0.131152										469.512	0.559031	0.549609	5496.09
517.902	19.6854	196854	0.196854	6.29934	0.131236										469.512	0.559031	0.549609	5496.09
517.902	19.6949	196949	0.196949	6.30235	0.131299										470.406	0.559031	0.549609	5496.09
517.902	19.7231	197231	0.197231	6.3114	0.131488										470.406	0.559031	0.549609	5496.09
517.902	19.7325	197325	0.197325	6.31442	0.13155										470.406	0.559031	0.549609	5496.09
517.902	19.7482	197482	0.197482	6.31944	0.131655										470.406	0.559031	0.549609	5496.09
517.902	19.7828	197828	0.197828	6.3305	0.131885										471.3	0.559031	0.549609	5496.09
516.459	19.7891	197891	0.197891	6.3325	0.131927										471.3	0.559031	0.549609	5496.09
516.459	19.8016	198016	0.198016	6.33653	0.132011										471.3	0.559031	0.549609	5496.09
516.459	19.8142	198142	0.198142	6.34054	0.132095										471.3	0.559031	0.549609	5496.09
516.459	19.8173	198173	0.198173	6.34155	0.132116										471.3	0.559031	0.549609	5496.09
516.459	19.8268	198268	0.198268	6.34456	0.132178										471.3	0.559031	0.549609	5496.09
516.459	19.8362	198362	0.198362	6.34758	0.132241										471.3	0.559031	0.549609	5496.09
516.459	19.8425	198425	0.198425	6.34959	0.132283										471.3	0.559031	0.549609	5496.09
516.459	19.8456	198456	0.198456	6.3506	0.132304										471.3	0.559031	0.549609	5496.09
516.459	19.8487	198487	0.198487	6.3516	0.132325										471.3	0.559031	0.549609	5496.09
515.017	19.8582	198582	0.198582	6.35461	0.132388										471.3	0.562172	0.55275	5527.5
513.574	19.8613	198613	0.198613	6.35562	0.132409										471.3	0.562172	0.55275	5527.5
513.574	19.8645	198645	0.198645	6.35662	0.13243										471.3	0.562172	0.55275	5527.5
512.131	19.8676	198676	0.198676	6.35763	0.132451										471.3	0.562172	0.55275	5527.5
510.689	19.8707	198707	0.198707	6.35864	0.132472										472.195	0.562172	0.55275	5527.5
506.361	19.8739	198739	0.198739	6.35964	0.132493										472.195	0.562172	0.55275	5527.5
412.59	19.9995	199995	0.199995	6.39984	0.13333										472.195	0.562172	0.55275	5527.5
376.525	20.257	202570	0.20257	6.48225	0.135047										472.195	0.562172	0.55275	5527.5
284.197	20.6433	206433	0.206433	6.60586	0.137622										472.195	0.562172	0.55275	5527.5
253.902	20.7721	207721	0.207721	6.64707	0.138481										473.089	0.562172	0.55275	5527.5
196.197	21.0265	210265	0.210265	6.72847	0.140177										473.089	0.562172	0.55275	5527.5
167.344	21.1553	211553	0.211553	6.76968	0.141035										473.089	0.559031	0.549609	5496.09
109.639	21.4128	214128	0.214128	6.85209	0.142752										473.089	0.559031	0.549609	5496.09
57.7049	21.6703	216703	0.216703	6.9345	0.144469										473.089	0.559031	0.549609	5496.09
															473.089	0.559031	0.549609	5496.09
															473.089	0.559031	0.549609	5496.09
															473.089	0.559031	0.549609	5496.09
															473.089	0.559031	0.549609	5496.09
															473.089	0.559031	0.549609	5496.09
															473.089	0.559031	0.549609	5496.09
															473.089	0.559031	0.549609	5496.09
															473.089	0.559031	0.549609	5496.09
															473.089	0.559031	0.549609	5496.09
															473.983	0.559031	0.549609	5496.09
															473.983	0.562172	0.55275	5527.5
															474.878	0.562172	0.55275	5527.5
															475.772	0.562172	0.55275	5527.5
															475.772	0.562172	0.55275	5527.5
															475.772	0.562172	0.55275	5527.5
															475.772	0.565313	0.555891	5558.91
															476.666	0.565313	0.555891	5558.91
															476.666	0.565313	0.555891	5558.91
															476.666	0.565313	0.555891	5558.91
															477.56	0.565313	0.555891	5558.91
															477.56	0.565313	0.555891	5558.91
															477.56	0.565313	0.555891	5558.91
															477.56	0.565313	0.555891	5558.91
															477.56	0.565313	0.555891	5558.91
															477.56	0.565313	0.555891	5558.91
															477.56	0.565313	0.555891	5558.91
															477.56	0.565313	0.555891	5558.91
															478.455	0.565313	0.555891	5558.91
															478.455	0.565313	0.555891	5558.91
															478.455	0.565313	0.555891	5558.91
															478.455	0.565313	0.555891	5558.91
															478.455	0.565313	0.555891	5558.91
															478.455	0.565313	0.555891	5558.91
															478.455	0.565313	0.555891	5558.91
															478.455	0.565313	0.555891	5558.91
															478.455	0.565313	0.555891	5558.91
															479.349	0.565313	0.555891	5558.91
															479.349	0.565313	0.555891	5558.91
															479.349	0.565313	0.555891	5558.91
															479.349	0.565313	0.555891	5558.91
															479.349	0.565313	0.555891	5558.91
															479.349	0.565313	0.555891	5558.91
															479.349	0.565313	0.555891	5558.91
															479.349	0.565313	0.555891	5558.91
															479.349	0.568453	0.559031	5590.31
															479.349	0.568453	0.559031	5590.31
															479.349	0.568453	0.559031	5590.31
															479.349	0.568453	0.559031	5590.31
															479.349	0.568453	0.559031	5590.31
															480.243	0.568453	0.559031	5590.31
															480.243	0.568453	0.559031	5590.31
															480.243	0.568453	0.559031	5590.31
															480.243	0.568453	0.559031	5590.31
															480.243	0.568453	0.559031	5590.31
															480.243	0.568453	0.559031	5590.31
															480.243	0.568453	0.559031	5590.31
															480.243	0.568453	0.559031	5590.31
															481.138	0.568453	0.559031	5590.31
															481.138	0.571594	0.562172	5621.72
															482.032	0.571594	0.562172	5621.72
															482.032	0.571594	0.562172	5621.72
															482.926	0.574734	0.565312	5653.12
															482.926	0.574734	0.565312	5653.12
															483.821	0.574734	0.565312	5653.12
															483.821	0.574734	0.565312	5653.12
															483.821	0.574734	0.565312	5653.12
															484.715	0.574734	0.565312	5653.12
															484.715	0.574734	0.565312	5653.12
															484.715	0.574734	0.565312	5653.12
															484.715	0.574734	0.565312	5653.12
															484.715	0.574734	0.565312	5653.12
															485.609	0.574734	0.565312	5653.12
															485.609	0.574734	0.565312	5653.12
															485.609	0.574734	0.565312	5653.12
															485.609	0.574734	0.565312	5653.12
															485.609	0.574734	0.565312	5653.12
															485.609	0.574734	0.565312	5653.12
															485.609	0.574734	0.565312	5653.12
															485.609	0.574734	0.565312	5653.12
															485.609	0.574734	0.565312	5653.12
															486.504	0.574734	0.565312	5653.12
															486.504	0.574734	0.565312	5653.12
															486.504	0.574734	0.565312	5653.12
															486.504	0.577875	0.568453	5684.53
															486.504	0.577875	0.568453	5684.53
															486.504	0.577875	0.568453	5684.53
															486.504	0.577875	0.568453	5684.53
															486.504	0.577875	0.568453	5684.53
															486.504	0.577875	0.568453	5684.53
															486.504	0.574734	0.565312	5653.12
															486.504	0.577875	0.568453	5684.53
															486.504	0.577875	0.568453	5684.53
															486.504	0.577875	0.568453	5684.53
															486.504	0.574734	0.565312	5653.12
															486.504	0.574734	0.565312	5653.12
															486.504	0.574734	0.565312	5653.12
															486.504	0.574734	0.565312	5653.12
															486.504	0.574734	0.565312	5653.12
															487.398	0.574734	0.565312	5653.12
															487.398	0.577875	0.568453	5684.53
															488.292	0.577875	0.568453	5684.53
															489.186	0.577875	0.568453	5684.53
															489.186	0.577875	0.568453	5684.53
															490.081	0.577875	0.568453	5684.53
															490.081	0.577875	0.568453	5684.53
															490.975	0.577875	0.568453	5684.53
															491.869	0.577875	0.568453	5684.53
															491.869	0.581016	0.571594	5715.94
															491.869	0.581016	0.571594	5715.94
															491.869	0.581016	0.571594	5715.94
															492.764	0.581016	0.571594	5715.94
															492.764	0.581016	0.571594	5715.94
															492.764	0.581016	0.571594	5715.94
															492.764	0.581016	0.571594	5715.94
															492.764	0.581016	0.571594	5715.94
															492.764	0.581016	0.571594	5715.94
															492.764	0.581016	0.571594	5715.94
															493.658	0.581016	0.571594	5715.94
															493.658	0.581016	0.571594	5715.94
															493.658	0.581016	0.571594	5715.94
															493.658	0.581016	0.571594	5715.94
															493.658	0.581016	0.571594	5715.94
															493.658	0.581016	0.571594	5715.94
															493.658	0.581016	0.571594	5715.94
															493.658	0.581016	0.571594	5715.94
															493.658	0.581016	0.571594	5715.94
															492.764	0.581016	0.571594	5715.94
															492.764	0.581016	0.571594	5715.94
															492.764	0.581016	0.571594	5715.94
															492.764	0.581016	0.571594	5715.94
															492.764	0.581016	0.571594	5715.94
															493.658	0.581016	0.571594	5715.94
															493.658	0.581016	0.571594	5715.94
															493.658	0.581016	0.571594	5715.94
															493.658	0.581016	0.571594	5715.94
															493.658	0.581016	0.571594	5715.94
															493.658	0.581016	0.571594	5715.94
															493.658	0.581016	0.571594	5715.94
															493.658	0.581016	0.571594	5715.94
															493.658	0.581016	0.571594	5715.94
															494.552	0.581016	0.571594	5715.94
															495.447	0.581016	0.571594	5715.94
															495.447	0.581016	0.571594	5715.94
															496.341	0.581016	0.571594	5715.94
															496.341	0.581016	0.571594	5715.94
															497.235	0.581016	0.571594	5715.94
															498.13	0.584156	0.574734	5747.34
															498.13	0.584156	0.574734	5747.34
															498.13	0.584156	0.574734	5747.34
															498.13	0.584156	0.574734	5747.34
															498.13	0.584156	0.574734	5747.34
															499.024	0.584156	0.574734	5747.34
															499.024	0.584156	0.574734	5747.34
															499.024	0.584156	0.574734	5747.34
															499.024	0.584156	0.574734	5747.34
															499.024	0.584156	0.574734	5747.34
															499.024	0.584156	0.574734	5747.34
															499.024	0.584156	0.574734	5747.34
															499.024	0.584156	0.574734	5747.34
															499.918	0.584156	0.574734	5747.34
															499.918	0.584156	0.574734	5747.34
															499.918	0.584156	0.574734	5747.34
															499.918	0.584156	0.574734	5747.34
															499.918	0.584156	0.574734	5747.34
															499.918	0.584156	0.574734	5747.34
															499.918	0.584156	0.574734	5747.34
															499.918	0.584156	0.574734	5747.34
															500.812	0.584156	0.574734	5747.34
															500.812	0.584156	0.574734	5747.34
															499.918	0.584156	0.574734	5747.34
															499.918	0.584156	0.574734	5747.34
															499.918	0.584156	0.574734	5747.34
															499.918	0.584156	0.574734	5747.34
															499.918	0.584156	0.574734	5747.34
															499.918	0.584156	0.574734	5747.34
															500.812	0.584156	0.574734	5747.34
															500.812	0.584156	0.574734	5747.34
															500.812	0.584156	0.574734	5747.34
															500.812	0.584156	0.574734	5747.34
															500.812	0.584156	0.574734	5747.34
															500.812	0.584156	0.574734	5747.34
															500.812	0.584156	0.574734	5747.34
															501.707	0.584156	0.574734	5747.34
															502.601	0.584156	0.574734	5747.34
															502.601	0.584156	0.574734	5747.34
															503.495	0.587297	0.577875	5778.75
															504.39	0.587297	0.577875	5778.75
															504.39	0.587297	0.577875	5778.75
															504.39	0.587297	0.577875	5778.75
															505.284	0.587297	0.577875	5778.75
															505.284	0.587297	0.577875	5778.75
															505.284	0.587297	0.577875	5778.75
															505.284	0.587297	0.577875	5778.75
															506.178	0.587297	0.577875	5778.75
															506.178	0.587297	0.577875	5778.75
															506.178	0.590437	0.581015	5810.15
															507.073	0.590437	0.581015	5810.15
															507.073	0.590437	0.581015	5810.15
															507.073	0.590437	0.581015	5810.15
															507.073	0.590437	0.581015	5810.15
															507.073	0.590437	0.581015	5810.15
															507.073	0.590437	0.581015	5810.15
															507.073	0.590437	0.581015	5810.15
															507.073	0.590437	0.581015	5810.15
															507.073	0.590437	0.581015	5810.15
															507.073	0.590437	0.581015	5810.15
															507.073	0.590437	0.581015	5810.15
															507.073	0.590437	0.581015	5810.15
															507.073	0.590437	0.581015	5810.15
															507.073	0.590437	0.581015	5810.15
															507.073	0.590437	0.581015	5810.15
															507.073	0.590437	0.581015	5810.15
															507.073	0.590437	0.581015	5810.15
															507.967	0.590437	0.581015	5810.15
															507.967	0.590437	0.581015	5810.15
															507.967	0.590437	0.581015	5810.15
															507.967	0.590437	0.581015	5810.15
															507.967	0.590437	0.581015	5810.15
															507.967	0.590437	0.581015	5810.15
															507.967	0.590437	0.581015	5810.15
															507.967	0.590437	0.581015	5810.15
															507.967	0.590437	0.581015	5810.15
															507.967	0.590437	0.581015	5810.15
															507.967	0.590437	0.581015	5810.15
															507.967	0.590437	0.581015	5810.15
															507.967	0.590437	0.581015	5810.15
															507.967	0.590437	0.581015	5810.15
															508.861	0.590437	0.581015	5810.15
															508.861	0.590437	0.581015	5810.15
															509.755	0.596719	0.587297	5872.97
															510.65	0.596719	0.587297	5872.97
															511.544	0.596719	0.587297	5872.97
															511.544	0.596719	0.587297	5872.97
															511.544	0.596719	0.587297	5872.97
															512.438	0.596719	0.587297	5872.97
															512.438	0.596719	0.587297	5872.97
															513.333	0.593578	0.584156	5841.56
															513.333	0.593578	0.584156	5841.56
															513.333	0.593578	0.584156	5841.56
															513.333	0.593578	0.584156	5841.56
															514.227	0.593578	0.584156	5841.56
															514.227	0.593578	0.584156	5841.56
															514.227	0.593578	0.584156	5841.56
															514.227	0.593578	0.584156	5841.56
															514.227	0.596719	0.587297	5872.97
															514.227	0.596719	0.587297	5872.97
															514.227	0.596719	0.587297	5872.97
															514.227	0.596719	0.587297	5872.97
															514.227	0.596719	0.587297	5872.97
															514.227	0.596719	0.587297	5872.97
															514.227	0.593578	0.584156	5841.56
															514.227	0.593578	0.584156	5841.56
															514.227	0.593578	0.584156	5841.56
															514.227	0.593578	0.584156	5841.56
															514.227	0.593578	0.584156	5841.56
															514.227	0.593578	0.584156	5841.56
															514.227	0.593578	0.584156	5841.56
															514.227	0.593578	0.584156	5841.56
															515.121	0.593578	0.584156	5841.56
															515.121	0.593578	0.584156	5841.56
															515.121	0.593578	0.584156	5841.56
															515.121	0.593578	0.584156	5841.56
															515.121	0.593578	0.584156	5841.56
															514.227	0.593578	0.584156	5841.56
															513.333	0.593578	0.584156	5841.56
															513.333	0.593578	0.584156	5841.56
															513.333	0.593578	0.584156	5841.56
															513.333	0.593578	0.584156	5841.56
															512.438	0.593578	0.584156	5841.56
															512.438	0.593578	0.584156	5841.56
															512.438	0.593578	0.584156	5841.56
															511.544	0.593578	0.584156	5841.56
															511.544	0.593578	0.584156	5841.56
															511.544	0.596719	0.587297	5872.97
															510.65	0.596719	0.587297	5872.97
															510.65	0.596719	0.587297	5872.97
															510.65	0.596719	0.587297	5872.97
															510.65	0.596719	0.587297	5872.97
															510.65	0.596719	0.587297	5872.97
															509.755	0.593578	0.584156	5841.56
															509.755	0.593578	0.584156	5841.56
															509.755	0.593578	0.584156	5841.56
															509.755	0.593578	0.584156	5841.56
															509.755	0.593578	0.584156	5841.56
															509.755	0.593578	0.584156	5841.56
															508.861	0.593578	0.584156	5841.56
															508.861	0.593578	0.584156	5841.56
															508.861	0.593578	0.584156	5841.56
															508.861	0.593578	0.584156	5841.56
															508.861	0.593578	0.584156	5841.56
															508.861	0.593578	0.584156	5841.56
															508.861	0.593578	0.584156	5841.56
															507.967	0.593578	0.584156	5841.56
															507.967	0.593578	0.584156	5841.56
															507.967	0.593578	0.584156	5841.56
															507.967	0.593578	0.584156	5841.56
															507.967	0.593578	0.584156	5841.56
															507.967	0.593578	0.584156	5841.56
															507.967	0.599859	0.590437	5904.37
															507.967	0.599859	0.590437	5904.37
															507.967	0.599859	0.590437	5904.37
															507.967	0.599859	0.590437	5904.37
															507.967	0.599859	0.590437	5904.37
															507.967	0.599859	0.590437	5904.37
															507.967	0.599859	0.590437	5904.37
															507.967	0.593578	0.584156	5841.56
															507.967	0.593578	0.584156	5841.56
															507.967	0.593578	0.584156	5841.56
															507.967	0.593578	0.584156	5841.56
															507.967	0.593578	0.584156	5841.56
															507.967	0.593578	0.584156	5841.56
															507.967	0.593578	0.584156	5841.56
															507.073	0.593578	0.584156	5841.56
															507.073	0.593578	0.584156	5841.56
															507.073	0.593578	0.584156	5841.56
															507.073	0.593578	0.584156	5841.56
															507.073	0.593578	0.584156	5841.56
															507.073	0.593578	0.584156	5841.56
															507.073	0.596719	0.587297	5872.97
															507.073	0.596719	0.587297	5872.97
															506.178	0.593578	0.584156	5841.56
															507.073	0.593578	0.584156	5841.56
															507.073	0.593578	0.584156	5841.56
															507.073	0.593578	0.584156	5841.56
															507.073	0.593578	0.584156	5841.56
															507.073	0.593578	0.584156	5841.56
															507.073	0.593578	0.584156	5841.56
															507.073	0.593578	0.584156	5841.56
															507.073	0.593578	0.584156	5841.56
															507.073	0.593578	0.584156	5841.56
															507.073	0.593578	0.584156	5841.56
															507.073	0.593578	0.584156	5841.56
															507.073	0.593578	0.584156	5841.56
															506.178	0.593578	0.584156	5841.56
															506.178	0.593578	0.584156	5841.56
															506.178	0.593578	0.584156	5841.56
															506.178	0.593578	0.584156	5841.56
															506.178	0.593578	0.584156	5841.56
															506.178	0.593578	0.584156	5841.56
															506.178	0.593578	0.584156	5841.56
															506.178	0.593578	0.584156	5841.56
															506.178	0.593578	0.584156	5841.56
															506.178	0.593578	0.584156	5841.56
															506.178	0.593578	0.584156	5841.56
															506.178	0.593578	0.584156	5841.56
															506.178	0.593578	0.584156	5841.56
															506.178	0.593578	0.584156	5841.56
															506.178	0.593578	0.584156	5841.56
															506.178	0.593578	0.584156	5841.56
															506.178	0.593578	0.584156	5841.56
															506.178	0.593578	0.584156	5841.56
															506.178	0.596719	0.587297	5872.97
															506.178	0.596719	0.587297	5872.97
															506.178	0.596719	0.587297	5872.97
															506.178	0.596719	0.587297	5872.97
															506.178	0.596719	0.587297	5872.97
															506.178	0.596719	0.587297	5872.97
															506.178	0.596719	0.587297	5872.97
															506.178	0.596719	0.587297	5872.97
															506.178	0.593578	0.584156	5841.56
															506.178	0.593578	0.584156	5841.56
															506.178	0.593578	0.584156	5841.56
															506.178	0.593578	0.584156	5841.56
															506.178	0.593578	0.584156	5841.56
															505.284	0.593578	0.584156	5841.56
															505.284	0.593578	0.584156	5841.56
															505.284	0.593578	0.584156	5841.56
															505.284	0.593578	0.584156	5841.56
															505.284	0.593578	0.584156	5841.56
															505.284	0.593578	0.584156	5841.56
															505.284	0.593578	0.584156	5841.56
															505.284	0.593578	0.584156	5841.56
															505.284	0.593578	0.584156	5841.56
															505.284	0.593578	0.584156	5841.56
															505.284	0.593578	0.584156	5841.56
															505.284	0.593578	0.584156	5841.56
															505.284	0.593578	0.584156	5841.56
															505.284	0.593578	0.584156	5841.56
															505.284	0.593578	0.584156	5841.56
															505.284	0.593578	0.584156	5841.56
															505.284	0.593578	0.584156	5841.56
															505.284	0.593578	0.584156	5841.56
															505.284	0.593578	0.584156	5841.56
															505.284	0.593578	0.584156	5841.56
															505.284	0.593578	0.584156	5841.56
															505.284	0.593578	0.584156	5841.56
															505.284	0.593578	0.584156	5841.56
															505.284	0.593578	0.584156	5841.56
															505.284	0.593578	0.584156	5841.56
															504.39	0.593578	0.584156	5841.56
															504.39	0.596719	0.587297	5872.97
															504.39	0.596719	0.587297	5872.97
															504.39	0.596719	0.587297	5872.97
															504.39	0.596719	0.587297	5872.97
															504.39	0.596719	0.587297	5872.97
															504.39	0.596719	0.587297	5872.97
															504.39	0.596719	0.587297	5872.97
															504.39	0.593578	0.584156	5841.56
															504.39	0.593578	0.584156	5841.56
															504.39	0.593578	0.584156	5841.56
															504.39	0.593578	0.584156	5841.56
															504.39	0.593578	0.584156	5841.56
															504.39	0.593578	0.584156	5841.56
															504.39	0.593578	0.584156	5841.56
															504.39	0.593578	0.584156	5841.56
															504.39	0.593578	0.584156	5841.56
															504.39	0.593578	0.584156	5841.56
															504.39	0.593578	0.584156	5841.56
															504.39	0.593578	0.584156	5841.56
															504.39	0.593578	0.584156	5841.56
															504.39	0.593578	0.584156	5841.56
															504.39	0.593578	0.584156	5841.56
															504.39	0.593578	0.584156	5841.56
															504.39	0.593578	0.584156	5841.56
															504.39	0.593578	0.584156	5841.56
															504.39	0.593578	0.584156	5841.56
															504.39	0.593578	0.584156	5841.56
															503.495	0.593578	0.584156	5841.56
															503.495	0.593578	0.584156	5841.56
															503.495	0.593578	0.584156	5841.56
															503.495	0.593578	0.584156	5841.56
															503.495	0.593578	0.584156	5841.56
															503.495	0.593578	0.584156	5841.56
															503.495	0.593578	0.584156	5841.56
															504.39	0.593578	0.584156	5841.56
															504.39	0.593578	0.584156	5841.56
															504.39	0.593578	0.584156	5841.56
															504.39	0.593578	0.584156	5841.56
															504.39	0.593578	0.584156	5841.56
															504.39	0.593578	0.584156	5841.56
															504.39	0.593578	0.584156	5841.56
															504.39	0.593578	0.584156	5841.56
															504.39	0.593578	0.584156	5841.56
															503.495	0.593578	0.584156	5841.56
															503.495	0.593578	0.584156	5841.56
															503.495	0.593578	0.584156	5841.56
															503.495	0.593578	0.584156	5841.56
															503.495	0.593578	0.584156	5841.56
															503.495	0.593578	0.584156	5841.56
															503.495	0.593578	0.584156	5841.56
															504.39	0.593578	0.584156	5841.56
															504.39	0.596719	0.587297	5872.97
															504.39	0.596719	0.587297	5872.97
															504.39	0.596719	0.587297	5872.97
															504.39	0.596719	0.587297	5872.97
															504.39	0.596719	0.587297	5872.97
															504.39	0.596719	0.587297	5872.97
															504.39	0.596719	0.587297	5872.97
															503.495	0.593578	0.584156	5841.56
															503.495	0.593578	0.584156	5841.56
															503.495	0.593578	0.584156	5841.56
															503.495	0.596719	0.587297	5872.97
															503.495	0.596719	0.587297	5872.97
															503.495	0.596719	0.587297	5872.97
															504.39	0.596719	0.587297	5872.97
															504.39	0.596719	0.587297	5872.97
															504.39	0.596719	0.587297	5872.97
															503.495	0.596719	0.587297	5872.97
															503.495	0.596719	0.587297	5872.97
															503.495	0.596719	0.587297	5872.97
															503.495	0.593578	0.584156	5841.56
															503.495	0.596719	0.587297	5872.97
															503.495	0.596719	0.587297	5872.97
															503.495	0.596719	0.587297	5872.97
															503.495	0.596719	0.587297	5872.97
															503.495	0.596719	0.587297	5872.97
															503.495	0.596719	0.587297	5872.97
															503.495	0.596719	0.587297	5872.97
															503.495	0.593578	0.584156	5841.56
															503.495	0.593578	0.584156	5841.56
															503.495	0.593578	0.584156	5841.56
															503.495	0.593578	0.584156	5841.56
															503.495	0.593578	0.584156	5841.56
															503.495	0.593578	0.584156	5841.56
															503.495	0.593578	0.584156	5841.56
															503.495	0.593578	0.584156	5841.56
															503.495	0.593578	0.584156	5841.56
															503.495	0.593578	0.584156	5841.56
															503.495	0.593578	0.584156	5841.56
															504.39	0.593578	0.584156	5841.56
															504.39	0.593578	0.584156	5841.56
															504.39	0.593578	0.584156	5841.56
															504.39	0.593578	0.584156	5841.56
															503.495	0.593578	0.584156	5841.56
															503.495	0.596719	0.587297	5872.97
															503.495	0.596719	0.587297	5872.97
															503.495	0.596719	0.587297	5872.97
															503.495	0.596719	0.587297	5872.97
															503.495	0.596719	0.587297	5872.97
															503.495	0.596719	0.587297	5872.97
															503.495	0.593578	0.584156	5841.56
															503.495	0.593578	0.584156	5841.56
															504.39	0.593578	0.584156	5841.56
															504.39	0.593578	0.584156	5841.56
															504.39	0.593578	0.584156	5841.56
															504.39	0.593578	0.584156	5841.56
															504.39	0.593578	0.584156	5841.56
															504.39	0.593578	0.584156	5841.56
															504.39	0.593578	0.584156	5841.56
															504.39	0.593578	0.584156	5841.56
															504.39	0.593578	0.584156	5841.56
															504.39	0.593578	0.584156	5841.56
															504.39	0.593578	0.584156	5841.56
															504.39	0.593578	0.584156	5841.56
															504.39	0.593578	0.584156	5841.56
															504.39	0.593578	0.584156	5841.56
															504.39	0.593578	0.584156	5841.56
															504.39	0.593578	0.584156	5841.56
															505.284	0.593578	0.584156	5841.56
															505.284	0.593578	0.584156	5841.56
															505.284	0.593578	0.584156	5841.56
															505.284	0.593578	0.584156	5841.56
															505.284	0.593578	0.584156	5841.56
															505.284	0.593578	0.584156	5841.56
															505.284	0.593578	0.584156	5841.56
															506.178	0.593578	0.584156	5841.56
															506.178	0.599859	0.590437	5904.37
															506.178	0.599859	0.590437	5904.37
															506.178	0.599859	0.590437	5904.37
															506.178	0.599859	0.590437	5904.37
															506.178	0.599859	0.590437	5904.37
															507.073	0.599859	0.590437	5904.37
															507.073	0.599859	0.590437	5904.37
															507.073	0.593578	0.584156	5841.56
															507.073	0.593578	0.584156	5841.56
															507.073	0.593578	0.584156	5841.56
															507.073	0.593578	0.584156	5841.56
															507.073	0.593578	0.584156	5841.56
															507.073	0.596719	0.587297	5872.97
															507.073	0.596719	0.587297	5872.97
															507.967	0.599859	0.590437	5904.37
															507.967	0.603	0.593578	5935.78
															507.967	0.603	0.593578	5935.78
															507.967	0.603	0.593578	5935.78
															507.967	0.603	0.593578	5935.78
															507.967	0.603	0.593578	5935.78
															508.861	0.599859	0.590437	5904.37
															508.861	0.599859	0.590437	5904.37
															509.755	0.593578	0.584156	5841.56
															509.755	0.593578	0.584156	5841.56
															510.65	0.593578	0.584156	5841.56
															511.544	0.593578	0.584156	5841.56
															511.544	0.593578	0.584156	5841.56
															511.544	0.593578	0.584156	5841.56
															511.544	0.593578	0.584156	5841.56
															511.544	0.593578	0.584156	5841.56
															511.544	0.593578	0.584156	5841.56
															511.544	0.593578	0.584156	5841.56
															511.544	0.593578	0.584156	5841.56
															511.544	0.593578	0.584156	5841.56
															511.544	0.593578	0.584156	5841.56
															511.544	0.593578	0.584156	5841.56
															512.438	0.593578	0.584156	5841.56
															512.438	0.593578	0.584156	5841.56
															512.438	0.593578	0.584156	5841.56
															512.438	0.593578	0.584156	5841.56
															512.438	0.593578	0.584156	5841.56
															513.333	0.593578	0.584156	5841.56
															513.333	0.593578	0.584156	5841.56
															514.227	0.593578	0.584156	5841.56
															515.121	0.593578	0.584156	5841.56
															516.016	0.593578	0.584156	5841.56
															516.016	0.593578	0.584156	5841.56
															516.91	0.593578	0.584156	5841.56
															516.91	0.596719	0.587297	5872.97
															516.91	0.596719	0.587297	5872.97
															517.804	0.596719	0.587297	5872.97
															517.804	0.596719	0.587297	5872.97
															517.804	0.596719	0.587297	5872.97
															517.804	0.596719	0.587297	5872.97
															517.804	0.596719	0.587297	5872.97
															517.804	0.596719	0.587297	5872.97
															517.804	0.596719	0.587297	5872.97
															517.804	0.596719	0.587297	5872.97
															517.804	0.596719	0.587297	5872.97
															517.804	0.596719	0.587297	5872.97
															517.804	0.596719	0.587297	5872.97
															518.699	0.596719	0.587297	5872.97
															518.699	0.596719	0.587297	5872.97
															519.593	0.596719	0.587297	5872.97
															519.593	0.596719	0.587297	5872.97
															520.487	0.596719	0.587297	5872.97
															521.382	0.596719	0.587297	5872.97
															522.276	0.596719	0.587297	5872.97
															523.17	0.596719	0.587297	5872.97
															523.17	0.596719	0.587297	5872.97
															523.17	0.596719	0.587297	5872.97
															523.17	0.596719	0.587297	5872.97
															523.17	0.596719	0.587297	5872.97
															523.17	0.596719	0.587297	5872.97
															524.064	0.596719	0.587297	5872.97
															524.064	0.596719	0.587297	5872.97
															524.064	0.596719	0.587297	5872.97
															524.064	0.596719	0.587297	5872.97
															524.064	0.599859	0.590437	5904.37
															524.064	0.599859	0.590437	5904.37
															524.064	0.599859	0.590437	5904.37
															524.064	0.599859	0.590437	5904.37
															524.064	0.599859	0.590437	5904.37
															524.064	0.599859	0.590437	5904.37
															524.064	0.599859	0.590437	5904.37
															524.959	0.599859	0.590437	5904.37
															524.959	0.599859	0.590437	5904.37
															525.853	0.599859	0.590437	5904.37
															525.853	0.599859	0.590437	5904.37
															526.747	0.599859	0.590437	5904.37
															528.536	0.599859	0.590437	5904.37
															528.536	0.599859	0.590437	5904.37
															528.536	0.599859	0.590437	5904.37
															529.43	0.599859	0.590437	5904.37
															529.43	0.599859	0.590437	5904.37
															529.43	0.599859	0.590437	5904.37
															529.43	0.599859	0.590437	5904.37
															529.43	0.599859	0.590437	5904.37
															529.43	0.599859	0.590437	5904.37
															529.43	0.599859	0.590437	5904.37
															530.325	0.599859	0.590437	5904.37
															530.325	0.599859	0.590437	5904.37
															530.325	0.599859	0.590437	5904.37
															530.325	0.599859	0.590437	5904.37
															530.325	0.599859	0.590437	5904.37
															531.219	0.599859	0.590437	5904.37
															531.219	0.599859	0.590437	5904.37
															531.219	0.599859	0.590437	5904.37
															531.219	0.599859	0.590437	5904.37
															532.113	0.599859	0.590437	5904.37
															532.113	0.599859	0.590437	5904.37
															532.113	0.599859	0.590437	5904.37
															533.008	0.603	0.593578	5935.78
															533.008	0.603	0.593578	5935.78
															533.902	0.603	0.593578	5935.78
															534.796	0.603	0.593578	5935.78
															534.796	0.603	0.593578	5935.78
															535.69	0.603	0.593578	5935.78
															535.69	0.603	0.593578	5935.78
															535.69	0.603	0.593578	5935.78
															535.69	0.603	0.593578	5935.78
															535.69	0.603	0.593578	5935.78
															536.585	0.603	0.593578	5935.78
															536.585	0.603	0.593578	5935.78
															536.585	0.603	0.593578	5935.78
															536.585	0.603	0.593578	5935.78
															537.479	0.603	0.593578	5935.78
															537.479	0.603	0.593578	5935.78
															537.479	0.603	0.593578	5935.78
															537.479	0.606141	0.596719	5967.19
															538.373	0.606141	0.596719	5967.19
															538.373	0.606141	0.596719	5967.19
															539.268	0.606141	0.596719	5967.19
															539.268	0.606141	0.596719	5967.19
															539.268	0.606141	0.596719	5967.19
															541.056	0.606141	0.596719	5967.19
															541.056	0.606141	0.596719	5967.19
															541.951	0.606141	0.596719	5967.19
															541.951	0.606141	0.596719	5967.19
															542.845	0.606141	0.596719	5967.19
															542.845	0.606141	0.596719	5967.19
															542.845	0.606141	0.596719	5967.19
															542.845	0.609281	0.599859	5998.59
															542.845	0.609281	0.599859	5998.59
															542.845	0.609281	0.599859	5998.59
[truncated: 1,253 more rows]

## Sheet: Figure 6
B3													B4													B5														B6
Strain	P												Strain	Load												Strain	Load													strain	Load
microstrain	kN												microstrain	kN												microstrain	kN													microstrain	kN
0	0												0	0												0	0													0	0
0	0.0918998												6.55835	1.54679												28.4779	7.19572													0	1.89794
0	0.198891												123.849	5.31275												39.4557	8.03023													5.27904	1.91934
33.4475	4.09338												167.285	5.33414												72.3907	18.2582													-2.39308	2.68962
233.343	8.52282												170.569	5.41974												94.3484	20.7403													10.1399	5.23582
538.601	11.754												170.574	5.50533												999.637	21.8958													23.0956	7.50387
547.093	11.8609												167.296	5.44113												1170.1	22.8159													33.2284	11.2269
662.9	14.0436												246.038	7.51669												1273.23	25.8757													67.9696	15.6132
673.43	14.2148												261.457	7.66647												1384.65	25.9185													67.3099	19.486
733.432	17.1677												284.597	9.16429												1461.68	29.1709													81.8289	22.289
963.072	18.8368												337.923	9.44246												1599.28	31.4605													1297.93	20.941
968.34	18.8796												389.609	10.9831												1762.92	31.9526													1467.21	23.2518
1007.38	20.6984												410.134	11.0259												1791.98	32.9155													1502.93	24.3645
1131.67	21.8967												413.413	11.1543												1911.58	35.3762													1623.98	25.7339
1321.41	24.5287												406.854	11.1971												2072.09	38.8671													1735.8	27.8949
1368.85	26.6685												408.288	11.1971												2272.12	42.2268													1938.98	30.5695
1442.67	27.1393												398.443	12.2669												2371.36	42.3124													1937.66	30.8049
1505.94	27.0537												514.336	14.0429												2413.77	43.6605													2013.79	31.7463
1521.77	28.2306												520.9	16.1185												2524.04	45.2868													2012.71	31.9817
1516.49	29.2149												651.171	17.6377												2612.27	47.0416													2018.43	32.0031
1690.55	30.0495												781.191	20.4622												2755.68	49.2457													2124.37	33.8218
1769.69	31.2264												770.249	20.8687												2998.47	52.0275													2204.69	34.8702
1746.22	31.7613												932.317	22.7945												2717.07	28.5956													2291.94	36.6476
1780.24	31.9539												913.868	23.629												2376.87	27.3758													2401.26	38.3594
1891.06	33.0452												1061.7	25.3408												2143.72	22.9034													2398.61	38.1668
1432.12	23.5658												1046.39	25.4692												1842.31	16.7619													2466.86	38.8301
1414.03	23.3732												1234.91	28.422												1688.11	11.1553													2464.3	38.8515
1142.21	18.4302												1235.86	28.0797												1445.89	5.4632													2508.69	39.9
670.235	10.4059												1239.14	28.1653												1139.13	1.46158													2620.62	41.8472
643.906	2.36012												1350.9	30.1766												901.325	0.13461													2726.7	43.3878
59.7449	0												1510.78	34.9269												884.832	0.113211													2723.38	43.559
													1612.93	36.4247												884.832	0													2810.24	45.0568
													1817.92	38.5002																										2894.42	46.3621
													1805.73	39.6771																										2975.98	47.1538
													1884.67	41.6457																										2995.95	48.9725
													2046.99	43.0365																										3103.98	49.4005
													2052.49	44.1492																										3149.09	50.6201
													2210.49	45.6256																										3249.93	51.8184
													2233.52	45.9894																										3297.7	52.9311
													2292.79	48.664																										3402.55	54.6643
													2424.46	49.9907																										3445.7	54.921
													2325.62	35.1194																										3632.62	56.5687
													1373.93	25.1482																										3857.03	56.7612
													934.398	15.1984																										4034.13	58.2163
													462.611	0																										1500	0
																																								262.19

## Sheet: Figure 9
Strengthen					Damage													Strengthened					Damage										Strengthen				Damage												Strengthen
U		Load			U	P												U		Load			U	Load									U		Load		U	Load											U
mm		kN			mm	kN												mm		kN			mm	kN									mm		kN		mm	kN											mm
0	0.677903	0			0	0												0	1.62066	0			0	0									0	1.02131	0		0	0											0
0.026	0.703903	1.60701			0.0116045	0.0918998												0.078	1.69866	2.16374			0.0129863	0.0703659									0.026	1.04731	10.5956		0.110677	7.19572											0
0.078	0.755903	3.40453			0.0226722	0.198891												0.131	1.75166	3.79019			0.0129863	0.113161									0.026	1.04731	11.5158		0.110677	8.03023											0.026
0.339	1.0169	9.24648			0.370209	4.09338												0.287	1.90766	8.15592			0.0077919	0.155956									0.156	1.17731	15.8173		0.524607	18.2582											0.026
0.678	1.3559	15.281			0.837283	8.52282												0.339	1.95966	9.01195			0.0285691	1.54679									0.547	1.56831	20.8893		0.562238	20.7403											0.026
1.278	1.9559	21.5937			1.22024	11.754												0.339	1.95966	9.54696			0.298679	5.31275									1.147	2.16831	25.6188		0.898694	21.8958											0.209
1.539	2.2169	22.7493			1.24016	11.8609												0.652	2.27266	16.331			0.314262	5.33414									1.904	2.92531	32.0818		1.03151	22.8159											0.496
1.591	2.2689	24.2472			1.42832	14.0436												1.017	2.63766	22.1091			0.329846	5.41974									2.426	3.44731	35.8483		1.19531	25.8757											0.992
2.191	2.8689	30.8381			1.44381	14.2148												1.487	3.10766	28.0799			0.329846	5.50533									2.713	3.73431	39.4864		1.24401	25.9185											1.044
2.635	3.3129	36.6587			1.60762	17.1677												1.696	3.31666	29.7492			0.337637	5.44113									3.417	4.43831	45.8424		1.42551	29.1709											1.644
2.922	3.5999	37.9854			1.82898	18.8368												1.852	3.47266	32.8522			0.459706	7.51669									4.043	5.06431	50.5934		1.70885	31.4605											2.166
2.948	3.6259	38.2208			1.83562	18.8796												2.296	3.91666	38.7588			0.483081	7.66647									4.252	5.27331	51.5778		2.11392	31.9526											2.713
2.948	3.6259	38.9056			1.96401	20.6984												2.713	4.33366	43.2744			0.5584	9.16429									4.252	5.27331	52.4766		2.2733	32.9155											2.87
3.104	3.7819	40.8529			2.07248	21.8967												2.948	4.56866	46.2276			0.592164	9.44246									4.956	5.97731	58.3404		2.52564	35.3762											3.157
3.6	4.2779	46.224			2.36468	24.5287												3.418	5.03866	51.7704			0.711636	10.9831									5.478	6.49931	60.3307		2.91402	38.8671											3.627
3.939	4.6169	46.866			2.59489	26.6685												3.652	5.27266	52.7763			0.714233	11.0259									5.791	6.81231	63.1127		3.31691	42.2268											4.044
4.174	4.8519	50.1187			2.65466	27.1393												3.991	5.61166	56.4143			0.729816	11.1543									6.417	7.43831	67.8851		3.44309	42.3124											4.487
4.669	5.3469	54.6553			2.76534	27.0537												4.409	6.02966	60.9299			0.709038	11.1971									6.913	7.93431	70.175		3.64011	43.6605											4.8
4.773	5.4509	54.8693			3.0022	28.2306												4.852	6.47266	63.6264			0.73501	11.1971									7.408	8.42931	72.208		3.91682	45.2868											5.061
4.93	5.6079	56.1104			3.09074	29.2149												5.165	6.78566	67.4785			0.786955	12.2669									7.669	8.69031	73.7703		4.16254	47.0416											5.557
5.347	6.0249	60.7754			3.30103	30.0495												5.844	7.46466	71.9298			0.903829	14.0429									8.243	9.26431	78.8422		4.51231	49.2457											5.974
5.686	6.3639	61.9738			3.425	31.2264												6.391	8.01166	75.0543			1.01031	16.1185									8.895	9.91631	82.4803		4.80673	52.0275											6.444
5.973	6.6509	64.3919			3.49805	31.7613												7.096	8.71666	78.2216			1.15316	17.6377									10.265	11.2863	85.1768		3.90575	28.5956											6.835
6.495	7.1729	68.1153			3.51354	31.9539												7.591	9.21166	79.9978			1.42327	20.4622									10.969	11.9903	86.9103		3.5737	27.3758											7.174
6.86	7.5379	70.0626			3.65521	33.0452												8.27	9.89066	81.0893			1.46742	20.8687									11.752	12.7733	88.4083		3.14867	22.9034											7.409
6.938	7.6159	70.0626			3.2302	23.5658												8.817	10.4377	83.0795			1.77909	22.7945									12.247	13.2683	87.8305		2.55097	16.7619											7.827
7.356	8.0339	75.4124			3.2147	23.3732												9.313	10.9337	84.5134			1.84142	23.629									12.221	13.2423	87.6807		1.96656	11.1553											8.348
7.799	8.4769	78.4724			2.88266	18.4302												9.757	11.3777	85.8402			2.09075	25.3408									13.108	14.1293	90.4842		1.68099	5.4632											8.922
8.217	8.8949	80.1629			2.15217	10.4059												10.304	11.9247	86.7604			2.15309	25.4692									14.021	15.0423	92.2604		1.34008	1.46158											9.418
8.973	9.6509	82.474			1.64746	2.36012												10.529	12.1497	87.1423			2.48293	28.422									15.143	16.1643	93.309		1.04566	0.13461											9.809
9.521	10.1989	84.6139			0.677903	0												11.024	12.6447	88.8971			2.50111	28.0797									15.925	16.9463	94.7001		1.01467	0.113211											10.305
10.069	10.7469	86.1975																11.546	13.1667	90.8659			2.5115	28.1653									16.786	17.8073	96.2623		1.02131	0											10.748
10.669	11.3469	87.3744																11.963	13.5837	92.1927			2.74785	30.1766									17.621	18.6423	96.8829														11.296
11.686	12.3639	89.5999																12.407	14.0277	92.6635			3.17899	34.9269									18.404	19.4253	98.0172														11.948
12.077	12.7549	91.1406																12.824	14.4447	93.9689			3.49325	36.4247									19.186	20.2073	99.1728														12.079
12.521	13.1989	92.66																13.346	14.9667	96.0019			3.83608	38.5002									19.943	20.9643	99.9861														12.653
12.964	13.6419	93.3876																13.972	15.5927	96.6867			3.94257	39.6771									20.752	21.7733	99.451														13.227
13.46	14.1379	93.6229																14.389	16.0097	98.0991			4.24124	41.6457									23.152	24.1733	57.356														13.775
13.903	14.5809	95.2065																14.963	16.5837	99.4687			4.97885	43.0365									24.247	25.2683	58.7684														14.296
14.294	14.9719	95.8912																15.667	17.2877	101.009			5.03859	44.1492									25.943	26.9643	59.2178														15.783
14.92	15.5979	96.362																16.267	17.8877	102.871			5.31389	45.6256									26.725	27.7463	59.3034														16.383
15.364	16.0419	98.0739																16.763	18.3837	99.8325			5.51648	45.9894									27.612	28.6333	59.7956														16.983
16.746	17.4239	58.5499																17.285	18.9057	99.1477			5.91904	48.664									28.421	29.4423	60.1595														17.766
17.307	17.9849	59.8124																18.902	20.5227	57.7604			6.20214	49.9907									34.108	35.1293	61.2509														18.366
17.985	18.6629	60.112																19.58	21.2007	59.3653			5.78659	35.1194									35.073	36.0943	61.5933														18.914
18.768	19.4459	60.4758																20.311	21.9317	59.9859			4.36072	25.1482									36.038	37.0593	61.3151														19.775
19.42	20.0979	60.8396																20.937	22.5577	60.5423			3.24132	15.1984									36.951	37.9723	61.4221														23.87
20.02	20.6979	60.9038																21.641	23.2617	60.5851			1.62066	0									37.864	38.8853	62.0213														24.444
20.62	21.2979	61.3532																22.267	23.8877	60.9489													38.804	39.8253	62.0641														25.071
21.324	22.0019	62.0379																22.893	24.5137	61.2699													41.543	42.5643	62.2567														25.697
21.976	22.6539	62.2305																23.519	25.1397	61.5053													42.456	43.4773	62.3851														25.984
22.628	23.3059	62.4017																24.328	25.9487	62.1259													43.499	44.5203	62.5991														26.505
23.411	24.0889	62.5515																25.215	26.8357	62.2115													44.412	45.4333	62.5135														27.21
25.159	25.8369	62.7013																26.102	27.7227	62.5967													45.377	46.3983	62.8131														27.731
25.785	26.4629	62.7227																26.989	28.6097	62.7251													46.29	47.3113	63.2198														28.279
26.411	27.0889	63.0223																27.771	29.3917	62.7251													47.256	48.2773	63.3696														28.801
27.063	27.7409	63.1721																28.554	30.1747	62.8321													48.09	49.1113	63.391														29.349
27.663	28.3409	63.3433																29.232	30.8527	61.2485													49.134	50.1553	59.0466														29.975
28.315	28.9929	63.5145																29.91	31.5307	61.7835													51.951	52.9723	58.1906														30.784
28.941	29.6189	63.6643																30.562	32.1827	61.9761													52.942	53.9633	58.0408														31.566
29.593	30.2709	62.4017																31.345	32.9657	62.1473													60.899	61.9203	58.0836														32.427
30.245	30.9229	63.0437																32.336	33.9567	60.307													61.864	62.8853	58.105														33.262
30.923	31.6009	63.3219																33.171	34.7917	60.7991													62.777	63.7983	58.0408														34.045
31.523	32.2009	63.7927																33.875	35.4957	61.2057													63.586	64.6073	56.3715														34.827
32.149	32.8269	63.9853																34.632	36.2527	62.0617													64.994	66.0153	55.7723														35.61
32.723	33.4009	64.0495																35.362	36.9827	62.2971													65.829	66.8503	55.6225														36.393
33.219	33.8969	63.5573																36.119	37.7397	62.6181													66.716	67.7373	55.8793														37.123
33.793	34.4709	63.5359																36.666	38.2867	62.7251													67.629	68.6503	55.8793														37.88
34.34	35.0179	63.7927																37.266	38.8867	62.6609													68.594	69.6153	55.8365														38.61
35.045	35.7229	64.0709																37.945	39.5657	62.8321													69.533	70.5543	55.8793														39.288
35.567	36.2449	64.2421																38.545	40.1657	62.9819													70.473	71.4943	37.7958														39.993
36.271	36.9489	64.456																39.223	40.8437	63.1103																													40.723
36.975	37.6529	64.2207																39.979	41.5997	63.2601																													41.427
37.81	38.4879	64.0281																40.788	42.4087	63.4313																													41.975
38.592	39.2699	64.0709																41.57	43.1907	63.5169																													42.627
39.453	40.1309	64.0495																42.379	43.9997	63.5811																													43.201
40.21	40.8879	64.1565																43.24	44.8607	63.8807																													43.854
40.914	41.5919	64.2848																44.179	45.7997	62.2757																													44.48
41.696	42.3739	64.3704																44.936	46.5567	62.4897																													45.054
42.531	43.2089	64.4346																45.822	47.4427	62.4897																													45.654
43.235	43.9129	64.4133																46.814	48.4347	62.6395																													46.228
43.861	44.5389	64.2849																48.972	50.5927	56.2196																													46.854
44.227	44.9049	63.2363																50.483	52.1037	56.8616																													47.454
44.331	45.0089	63.5145																51.393	53.0137	56.9044																													48.08
45.061	45.7389	64.8198																52.283	53.9037	57.097																													48.706
45.896	46.5739	64.7128																53.201	54.8217	57.0328																													49.358
46.705	47.3829	64.8626																54.103	55.7237	57.097																													50.01
47.618	48.2959	64.8626																54.956	56.5767	56.883																													50.662
48.478	49.1559	65.0124																55.841	57.4617	56.3052																													51.341
49.313	49.9909	65.1622																56.738	58.3587	56.0484																													52.463
50.148	50.8259	65.2906																57.648	59.2687	55.492																													53.167
51.009	51.6869	65.4404																59.315	60.9357	55.1282																													53.871
51.835	52.5129	65.4618																60.218	61.8387	55.0212																													54.576
54.903	55.5809	44.1697																76.5448	78.1655	48.2374																													55.28
																		76.5448	78.1655	48.644																													55.802
																		76.5448	78.1655	31.9521																													56.506
																																																	57.184
																																																	57.837
																																																	58.704
																																																	59.299
																																																	59.946
																																																	60.64
																																																	61.328
																																																	62.017
																																																	62.719
																																																	63.875
																																																	63.8
[truncated: 4 more columns]

## Sheet: Figure 13
B1		B2		B3		B4		B5		B6
U	P	U	Load	U	Load	U	Load	U	Load	U	Load
mm	kN	mm	kN	mm	kN	mm	kN	mm	kN	mm	kN
0	0	0	0	0	0	0	0	0	0	0	0
1.514	12.6067	0.131	1.62873	0.026	1.60701	0.104	2.16374	0.026	10.5956	0	0.815629
1.673	13.0347	0.105	3.40498	0.078	3.40453	0.157	3.79019	0.026	11.5158	0.026	2.59195
1.753	13.3557	0.105	4.51781	0.339	9.24648	0.313	8.15592	0.156	15.8173	0.026	2.74176
1.793	14.3401	0.105	6.27266	0.678	15.281	0.365	9.01195	0.547	20.8893	0.026	3.23399
1.574	14.5327	0.131	6.29406	1.278	21.5937	0.365	9.54696	1.147	25.6188	0.209	6.27299
1.853	16.8867	0.105	6.33687	1.539	22.7493	0.678	16.331	1.904	32.0818	0.496	11.5377
1.932	19.904	0.105	6.37967	1.591	24.2472	1.043	22.1091	2.426	35.8483	0.992	16.6955
2.251	21.6588	0.105	6.74348	2.191	30.8381	1.513	28.0799	2.713	39.4864	1.044	16.9737
2.291	21.7016	0.105	15.1967	2.635	36.6587	1.722	29.7492	3.417	45.8424	1.644	23.2015
2.57	23.1996	0.183	18.2356	2.922	37.9854	1.878	32.8522	4.043	50.5934	2.166	28.5733
2.689	24.6976	0.548	26.2822	2.948	38.2208	2.322	38.7588	4.252	51.5778	2.713	33.3244
2.849	25.8746	1.357	26.8387	2.948	38.9056	2.739	43.2744	4.252	52.4766	2.87	34.5443
3.486	29.106	1.383	26.4321	3.104	40.8529	2.974	46.2276	4.956	58.3404	3.157	37.5405
3.805	31.4814	1.696	30.4554	3.6	46.224	3.444	51.7704	5.478	60.3307	3.627	42.4414
3.965	31.9307	2.244	34.5215	3.939	46.866	3.678	52.7763	5.791	63.1127	4.044	47.6419
4.323	33.9423	2.609	35.3347	4.174	50.1187	4.017	56.4143	6.417	67.8851	4.487	52.5429
4.642	36.0823	3.183	39.4436	4.669	54.6553	4.435	60.9299	6.913	70.175	4.8	54.362
5.001	39.4207	3.574	40.5351	4.773	54.8693	4.878	63.6264	7.408	72.208	5.061	58.3213
5.16	41.0043	3.861	42.8678	4.93	56.1104	5.191	67.4785	7.669	73.7703	5.557	63.2008
5.678	42.7377	4.357	46.9553	5.347	60.7754	5.87	71.9298	8.243	78.8422	5.974	67.3313
5.678	44.0859	4.592	47.1693	5.686	61.9738	6.417	75.0543	8.895	82.4803	6.444	71.5473
5.837	44.8135	4.487	50.251	5.973	64.3919	7.122	78.2216	10.265	85.1768	6.835	74.7576
6.196	46.29	5.452	53.1615	6.495	68.1153	7.617	79.9978	10.969	86.9103	7.174	76.8763
6.355	47.2958	5.974	58.1478	6.86	70.0626	8.296	81.0893	11.752	88.4083	7.409	77.9892
6.435	47.467	6.287	59.7529	6.938	70.0626	8.843	83.0795	12.247	87.8305	7.827	81.0496
6.834	49.1148	6.391	60.6303	7.356	75.4124	9.339	84.5134	12.221	87.6807	8.348	83.0613
7.511	50.9552	6.809	65.424	7.799	78.4724	9.783	85.8402	13.108	90.4842	8.922	84.3882
7.949	51.212	7.044	66.3443	8.217	80.1629	10.33	86.7604	14.021	92.2604	9.418	84.4952
8.467	52.4104	7.852	73.9415	8.973	82.474	10.555	87.1423	15.143	93.309	9.809	85.7151
9.105	53.78	8.27	77.0446	9.521	84.6139	11.05	88.8971	15.925	94.7001	10.305	86.9564
11.257	53.9512	8.609	78.6282	10.069	86.1975	11.572	90.8659	16.786	96.2623	10.748	88.1976
11.655	54.4006	9.131	82.5873	10.669	87.3744	11.989	92.1927	17.621	96.8829	11.296	90.0168
12.213	54.4862	9.548	84.2138	11.686	89.5999	12.433	92.6635	18.404	98.0172	11.948	90.1238
12.373	54.6574	10.122	85.776	12.077	91.1406	12.85	93.9689	19.186	99.1728	12.079	90.9798
12.811	54.957	10.618	87.2099	12.521	92.66	13.372	96.0019	19.943	99.9861	12.653	92.8417
13.209	55.599	11.374	88.2371	12.964	93.3876	13.998	96.6867	20.752	99.451	13.227	93.8048
13.528	55.8772	11.896	90.1632	13.46	93.6229	14.415	98.0991	23.152	57.356	13.775	94.083
14.126	56.6048	12.417	91.8538	13.903	95.2065	14.989	99.4687	24.247	58.7684	14.296	95.9878
14.484	56.8402	12.913	92.7526	14.294	95.8912	15.693	101.009	25.943	59.2178	15.783	67.5025
15.042	57.0328	13.435	93.9939	14.92	96.362	16.293	102.871	26.725	59.3034	16.383	67.5881
15.72	57.2682	13.957	95.4277	15.364	98.0739	16.789	99.8325	27.612	59.7956	16.983	69.2574
16.158	57.8246	14.504	96.9471	16.746	58.5499	17.311	99.1477	28.421	60.1595	17.766	70.199
18.031	57.8246	15.026	98.2312	17.307	59.8124	18.928	57.7604	34.108	61.2509	18.366	70.199
18.549	58.3168	15.626	99.3226	17.985	60.112	19.606	59.3653	35.073	61.5933	18.914	70.7983
19.665	58.6377	16.2	100.05	18.768	60.4758	20.337	59.9859	36.038	61.3151	19.775	59.905
20.223	59.1942	16.696	100.478	19.42	60.8396	20.963	60.5423	36.951	61.4221	23.87	62.1521
21.059	59.2156	17.217	100.756	20.02	60.9038	21.667	60.5851	37.864	62.0213	24.444	61.7241
21.498	59.5152	17.713	101.013	20.62	61.3532	22.293	60.9489	38.804	62.0641	25.071	62.2163
22.095	59.4509	20.348	54.8521	21.324	62.0379	22.919	61.2699	41.543	62.2567	25.697	62.4517
22.574	60.1571	21.676	57.615	21.976	62.2305	23.545	61.5053	42.456	62.3851	25.984	62.0451
23.092	60.2	22.51	57.8932	22.628	62.4017	24.354	62.1259	43.499	62.5991	26.505	62.4303
24.128	60.6065	23.893	58.7279	23.411	62.5515	25.241	62.2115	44.412	62.5135	27.21	62.7299
27.276	60.8633	24.623	59.0917	25.159	62.7013	26.128	62.5967	45.377	62.8131	27.731	63.158
27.794	61.0345	25.249	59.3485	25.785	62.7227	27.015	62.7251	46.29	63.2198	28.279	63.2222
28.312	61.0987	25.954	59.4341	26.411	63.0223	27.797	62.7251	47.256	63.3696	28.801	63.3078
29.188	61.3769	26.71	59.6053	27.063	63.1721	28.58	62.8321	48.09	63.391	29.349	63.479
30.105	61.5695	27.415	58.4283	27.663	63.3433	29.258	61.2485	49.134	59.0466	29.975	63.5432
30.663	61.4625	27.441	58.1928	28.315	63.5145	29.936	61.7835	51.951	58.1906	30.784	63.6288
31.3	61.6123	27.415	58.0002	28.941	63.6643	30.588	61.9761	52.942	58.0408	31.566	64.3565
31.898	60.3069	27.754	59.8835	29.593	62.4017	31.371	62.1473	60.899	58.0836	32.427	64.2923
34.926	58.3596	28.563	59.905	30.245	63.0437	32.362	60.307	61.864	58.105	33.262	64.1852
35.524	58.3596	29.319	60.0334	30.923	63.3219	33.197	60.7991	62.777	58.0408	34.045	64.6775
36.202	58.2739	30.858	59.2415	31.523	63.7927	33.901	61.2057	63.586	56.3715	34.827	64.7631
36.879	58.2526	31.693	60.3758	32.149	63.9853	34.658	62.0617	64.994	55.7723	35.61	64.8273
37.636	58.06	32.45	60.5042	32.723	64.0495	35.388	62.2971	65.829	55.6225	36.393	64.7417
38.353	58.06	33.206	60.6112	33.219	63.5573	36.145	62.6181	66.716	55.8793	37.123	64.4635
38.951	58.1456	34.015	60.7396	33.793	63.5359	36.692	62.7251	67.629	55.8793	37.88	65.1483
39.549	58.0814	34.798	61.3603	34.34	63.7927	37.292	62.6609	68.594	55.8365	38.61	65.5549
40.226	58.0172	35.554	60.1404	35.045	64.0709	37.971	62.8321	69.533	55.8793	39.288	65.8117
42.737	58.2526	36.389	60.0334	35.567	64.2421	38.571	62.9819	70.473	37.7958	39.993	65.5763
43.414	58.1242	37.145	59.1987	36.271	64.456	39.249	63.1103			40.723	65.4693
44.131	58.0814	37.954	59.1559	36.975	64.2207	40.005	63.2601			41.427	65.4265
44.649	58.06	38.737	58.7493	37.81	64.0281	40.814	63.4313			41.975	64.121
45.207	58.0172	39.624	56.5235	38.592	64.0709	41.596	63.5169			42.627	64.8059
45.646	57.632	40.328	55.5819	39.453	64.0495	42.405	63.5811			43.201	64.0568
46.124	57.953	40.954	51.4942	40.21	64.1565	43.266	63.8807			43.854	63.8214
46.642	57.739	41.606	51.6012	40.914	64.2848	44.205	62.2757			44.48	64.0568
47.2	57.418	42.311	51.2588	41.696	64.3704	44.962	62.4897			45.054	64.1638
47.439	28.8492	43.015	50.5953	42.531	64.4346	45.848	62.4897			45.654	63.8
		43.746	50.7237	43.235	64.4133	46.84	62.6395			46.228	64.2708
		44.528	50.7451	43.861	64.2849	48.998	56.2196			46.854	64.2709
		45.285	50.4883	44.227	63.2363	50.509	56.8616			47.454	63.9498
		46.093	50.6167	44.331	63.5145	51.419	56.9044			48.08	63.7144
		46.824	50.5953	45.061	64.8198	52.309	57.097			48.706	63.9498
		47.554	50.7238	45.896	64.7128	53.227	57.0328			49.358	63.9284
		48.311	50.7024	46.705	64.8626	54.129	57.097			50.01	63.4148
		49.041	50.5953	47.618	64.8626	54.982	56.883			50.662	63.5004
		49.85	50.5097	48.478	65.0124	55.867	56.3052			51.341	63.1366
		50.633	50.3385	49.313	65.1622	56.764	56.0484			52.463	62.2591
		51.467	50.2529	50.148	65.2906	57.674	55.492			53.167	61.8311
		52.276	50.4883	51.009	65.4404	59.341	55.1282			53.871	62.0023
		53.059	50.5953	51.835	65.4618	60.244	55.0212			54.576	62.1521
		53.868	50.6809	54.903	44.1697	76.5708	48.2374			55.28	61.7669
		54.702	50.7879			76.5708	48.644			55.802	61.1891
		55.485	50.8736			76.5708	31.9521			56.506	61.5529
		56.215	50.9806							57.184	60.4828
		56.972	50.9378							57.837	60.2902
		57.729	50.4883							58.704	59.7552
		58.407	50.2529							59.299	59.6909
		59.085	48.926							59.946	59.6481
		59.79	48.7762							60.64	59.6695
		60.494	48.498							61.328	59.6053
		61.25	48.4124							62.017	59.9263
		62.007	48.4766							62.719	59.3699
		62.79	48.4552							63.875	53.6771
		63.546	48.8404							63.8	35
		64.355	48.7976
		65.216	48.8832
		65.946	48.9046
		66.703	49.033
		67.429	49.1829
		68.061	49.2257
		68.731	49.3541
		69.454	49.4611
		70.202	49.5681
		70.847	48.926
		70.849	48.2412
		70.847	47.8988
		70.847	47.7061
		70.847	47.5349
		70.847	47.4493
		70.847	47.2995
		70.847	47.2353
		70.847	47.1497
		70.847	47.0641
		70.847	47.0213
		70.849	46.9785
		70.847	46.9357
		70.847	46.8501
		70.847	46.7859
		70.844	46.7645
		70.847	46.7217
		70.844	46.7003
		70.847	46.6147
		70.844	46.5719
		70.847	46.5077
		70.844	46.4649
		70.844	46.4435
		70.844	46.4435
		70.844	46.4007
		70.844	46.3793
		70.844	46.3579
		70.844	46.3364
		70.844	46.315
		70.844	46.2722
		70.844	46.2294
		70.844	46.2294
		70.844	46.2081
		70.844	46.1653
		70.842	46.1439
		70.844	46.1439
		70.844	46.1225
		70.844	46.0368
		70.844	46.0368

## Sheet: Figure 14
Pu (kN)/damage level	0	53.7	81.2	84.5	97.4
B1	61.6	61.6	61.6	61.6	61.6
B2	101
B3		98.1
B4			102.9
B5				100	96
B6

## Sheet: Figure 15
B1												B2													B3												B4												B5
span	Cracking		Yeild of Steel		Ultimate		Crushing					span	Cracking		Yeild of Steel		Ultimate		Crushing						span	Cracking		Yeild of Steel		Ultimate		Crushing					span	Cracking		Yeild of Steel		Ultimate		Crushing					span
	Load	Deflection	Load	Deflection	Load	Deflection							Load	Deflection	Load	Deflection	Load	Deflection	Load	Deflection						Load	Deflection	Load	Deflection	Load	Deflection	Load	Deflection					Load	Deflection	Load	Deflection	Load	Deflection	Load	Deflection
0	14.34	0	55	0	61.6	0	57.41	0				0	26.84	0	73.94	0	101	0	48.926	0					0	24.25	0	68.11	0	98.1	0	65.46	0				0	22.1	0	79.99	0	99.15	0	48.64	0				0
300		-1.07		-4.778		-13.264		-20.975				300		-0.521		-4.252		-8.973		-29.971					300		-1.148		-3.73		-8.295		-23.672				300		-0.391		-4.278		-8.807		-29.05				300
600		-1.78		-10.159		-26.851		-41.672				600		-0.861		-6.809		-15.548		-52.67					600		-1.408		-5.608		-13.694		-41.148				600		-0.835		-7.07		-16.242		-53.621				600
900		-1.79		-12.811		-31.3		-47.2				900		-1.357		-7.852		-17.73		-70.847					900		-1.591		-6.495		-15.364		-51.835				900		-1.043		-7.617		-17.311		-76.57				900
1200		-1.78		-10.159		-26.851		-41.672				1200		-0.861		-6.809		-15.548		-52.67					1200		-1.408		-5.608		-13.694		-41.148				1200		-0.835		-7.07		-16.242		-53.621				1200
1500		-1.07		-4.778		-13.264		-20.975				1500		-0.521		-4.252		-8.973		-29.971					1500		-1.148		-3.73		-8.295		-23.672				1500		-0.391		-4.278		-8.807		-29.05				1500
1800		0		0		0		0				1800		0		0		0		0					1800		0		0		0		0				1800		0		0		0		0				1800
[truncated: 17 more columns]

## Sheet: Figure 16
S0_SS_TM1		S1_SS_TM2		average tens.strain	S2_shear_St4	S3_Con_Top		S4_C_Topface		S5_Con_Botm												S4_C_Topface		FRP6_Mid		FRP7_SUPPORT													S0_MT1		S3_Con_Top		S4_C_Topface		FRP6_Mid		FRP7_SUPPORT
microstrain		microstrain		microstrain	microstrain	microstrain		microstrain		microstrain												microstrain		microstrain		microstrain													microstrain		microstrain		microstrain		microstrain		microstrain
6.98128	0	-2.83303	0	0	64107.7	-6.13042	0	-10.1848	0	-4.98998	0											9.67154	0	28.6009	0	712.637	0												123.894	0	-18.8075	0	-18.8073	0	-6.51792	0	4.77e-05	0
199.731	192.749	334.214	331.381	262.065	53521.5	-78.9737	-72.8433	-70.0357	-59.8508	54.0316	59.0216											9.67154	0	33.6821	5.08116	724.44	11.8029												130.416	6.5215	-31.3451	-12.5375	-18.8073	0	14.9174	21.4353	-1.64976	0
242.427	235.446	414.412	411.579	323.513	65880.9	-81.2034	-75.073	-77.4936	-67.3088	46.873	51.863											-0.100032	-9.77157	48.9278	20.3269	727.317	14.6795												156.504	32.6093	-43.8827	-25.0752	-43.8821	-25.0748	14.9174	21.4353	6.26919	6.26914
247.093	240.112	438.999	436.166	338.139	30522.9	-74.1238	-67.9934	-71.8576	-61.6728	48.547	53.537											-9.87202	-19.5436	50.5375	21.9366	756.677	44.0404												195.637	71.7431	-68.9566	-50.149	-62.6873	-43.88	40.9988	47.5167	25.0775	25.0775
291.935	284.954	481.091	478.258	381.606	28851.5	-86.7966	-80.6662	-74.8358	-64.6509	60.5662	65.5561											-24.529	-34.2006	64.1733	35.5724	771.358	58.7213												290.908	167.014	-119.1	-100.293	-109.026	-90.2192	80.1231	86.641	50.1563	50.1562
307.065	300.084	509.884	507.051	403.568	35768.6	-75.616	-69.4856	-67.2027	-57.0178	53.4661	58.456											-19.6432	-29.3147	65.7869	37.186	776.251	63.6145												443.554	319.66	-181.773	-162.965	-156.704	-137.897	119.251	125.769	61.0259	61.0258
382.975	375.994	566.281	563.448	469.721	28306.7	-107.292	-101.161	-92.5432	-82.3584	59.8028	64.7928											-19.6432	-29.3147	64.1733	35.5724	776.251	63.6145												645.893	521.999	-244.437	-225.629	-209.268	-190.46	132.294	138.812	68.9663	68.9662
397.048	390.067	624.52	621.687	505.877	29906	-111.443	-105.312	-117.883	-107.698	54.1273	59.1173											-24.529	-34.2006	59.0912	30.4903	776.251	63.6145												619.781	495.887	-238.171	-219.363	-194.306	-175.498	132.294	138.812	68.9663	68.9662
428.497	421.515	750.399	747.566	584.541	24246.4	-189.639	-183.508	-187.254	-177.069	40.1207	45.1107											-24.529	-34.2006	65.7869	37.186	786.039	73.4025												756.888	632.994	-294.562	-275.755	-238.17	-219.363	177.948	184.466	94.0473	94.0473
483.177	476.195	805.897	803.064	639.63	21315.1	-202.76	-196.629	-200.229	-190.044	43.6262	48.6162											-44.0712	-53.7427	99.7483	71.1474	810.509	97.8721												1028.4	904.502	-384.02	-365.212	-303.225	-284.418	202.094	208.612	117.441	117.441
535.993	529.012	874.58	871.747	700.379	15698.1	-226.113	-219.983	-218.082	-207.897	38.1041	43.0941											-80.7809	-90.4525	130.243	101.642	825.192	112.555												1292.62	1168.73	-446.637	-427.83	-347.066	-328.258	223.606	230.124	129.978	129.978
547.443	540.461	894.437	891.604	716.033	12401.4	-226.113	-219.983	-231.061	-220.876	44.4574	49.4473											-107.577	-117.249	175.988	147.387	852.509	139.872												1273.01	1149.12	-419.853	-401.046	-318.144	-299.336	228.176	234.694	136.247	136.247
612.952	605.97	966.557	963.724	784.847	6802.81	-249.058	-242.928	-242.941	-232.756	40.2725	45.2624											-203.929	-213.601	2365.03	2336.43	854.512	141.875												1292.62	1168.73	-440.376	-421.569	-332.153	-313.345	230.129	236.647	129.978	129.978
727.278	720.296	1086.57	1083.74	902.016	-3469.13	-237.305	-231.175	-198.431	-188.246	275.129	280.119											-220.127	-229.799	2391.64	2363.04	862.166	149.529												1250.51	1126.61	-444.908	-426.1	-338.417	-319.61	228.176	234.694	142.516	142.516
830.778	823.797	1210.62	1207.78	1015.79	-16317.5	-261.302	-255.172	-223.012	-212.827	264.789	269.779											-232.309	-241.981	2499.91	2471.31	1048.22	335.581												1485.79	1361.9	-513.8	-494.993	-394.797	-375.99	269.268	275.786	156.756	156.755
921.01	914.029	1289.64	1286.81	1100.42	-898.041	-294.564	-288.434	-242.941	-232.756	262.921	267.91											-310.351	-320.022	3009.83	2981.23	1059.24	346.605												1727.73	1603.83	-578.107	-559.3	-434.735	-415.927	425.856	432.374	173.862	173.862
1044.95	1037.97	1448.52	1445.69	1241.83	-45413	-308.044	-301.913	-253.277	-243.092	257.626	262.616											-324.27	-333.941	2937.71	2909.11	1341.11	628.47												1668.87	1544.98	-584.367	-565.559	-440.996	-422.189	469.505	476.023	194.385	194.385
1103.27	1096.29	1502.15	1499.32	1297.8	-46838.2	-346.955	-340.824	-272.211	-262.026	260.563	265.553											-384.236	-393.908	3267.77	3239.17	979.297	266.66												1923.98	1800.09	-646.958	-628.151	-491.085	-472.277	560.849	567.367	224.02	224.02
1166.04	1159.06	1560.04	1557.21	1358.13	-42370.9	-371.973	-365.842	-307.757	-297.572	268.022	273.012											-437.116	-446.787	3343.53	3314.93	1191.53	478.889												2136.76	2012.86	-684.509	-665.702	-512.195	-493.387	1292.2	1298.72	255.371	255.371
1256.06	1249.08	1637	1634.17	1441.63	-46484.4	-384.758	-378.627	-317.011	-306.826	264.031	269.02											-243.613	-253.284	3425.57	3396.97	1559.53	846.895												2087.58	1963.69	-673.647	-654.84	-505.936	-487.129	1370.62	1377.14	318.08	318.08
1380.26	1373.28	1743.44	1740.61	1556.94	-48004.8	-426.609	-420.478	-365.294	-355.109	276.321	281.311											-562.84	-572.512	2889.66	2861.06	957.231	244.594												2280.74	2156.84	-734.572	-715.765	-553.688	-534.881	1525.12	1531.64	510.712	510.712
1421.25	1414.27	1784.13	1781.29	1597.78	-53636.1	-433.614	-427.483	-365.101	-354.917	260.563	265.553											-572.076	-581.747	3322.99	3294.38	1340.57	627.93												2496.78	2372.89	-779.993	-761.186	-587.29	-568.483	1629.7	1636.22	1163.42	1163.42
1524.25	1517.26	1871.02	1868.19	1692.73	-53383.3	-468.485	-462.354	-381.003	-370.818	269.911	274.901											-564.673	-574.345	3056.23	3027.63	2803.07	2090.44												2405.11	2281.22	-779.993	-761.186	-587.29	-568.483	1721.23	1727.75	1563.36	1563.36
1601.39	1594.41	1933.51	1930.68	1762.54	-54582.8	-466.236	-460.106	-371.123	-360.938	356.214	361.204											-627.158	-636.83	3015.94	2987.34	3834.97	3122.33												2630.97	2507.07	-837.884	-819.077	-627.123	-608.316	1862.6	1869.12	2028.56	2028.56
1682.41	1675.43	2000.44	1997.6	1836.52	-55672.3	-504.646	-498.516	-393.628	-383.443	355.745	360.735											-677.402	-687.073	3242.58	3213.98	3490.76	2778.12												2807.79	2683.9	-875.396	-856.589	-652.142	-633.335	2058.78	2065.29	2280.21	2280.21
1696.27	1689.29	2005.5	2002.66	1845.98	-60486.4	-501.774	-495.644	-383.934	-373.749	349.329	354.319											-721.893	-731.565	3713.81	3685.21	3689.5	2976.86												2833.99	2710.1	-873.808	-855.001	-643.604	-624.797	2398.99	2405.51	2311.67	2311.67
1755.63	1748.65	2034.94	2032.11	1890.38	-60206.2	-520.984	-514.854	-406.433	-396.248	349.801	354.791											-706.228	-715.899	3590.29	3561.69	3693.71	2981.07												3010.89	2886.99	-925.407	-906.599	-689.668	-670.861	2536.46	2542.97	2456.44	2456.44
1888.96	1881.98	2115.48	2112.64	1997.31	-71821.9	-559.332	-553.201	-434.589	-424.405	335.048	340.038											-759.072	-768.743	3832.27	3803.67	3946.53	3233.89												3332.08	3208.19	-981.663	-962.855	-729.446	-710.639	2717.02	2723.54	2620.14	2620.14
1923.56	1916.58	2140.59	2137.76	2027.17	-82147.3	-583.594	-577.464	-443.733	-433.548	330.129	335.119											-802.303	-811.975	3925.58	3896.98	3982.52	3269.88												4716.02	4592.13	-1034.73	-1015.92	-756.697	-737.889	2979.8	2986.32	2797.65	2797.65
1958.33	1951.35	2171.49	2168.65	2060	-81412.9	-597.183	-591.053	-456.606	-446.421	339.556	344.546											-898.842	-908.513	3774.33	3745.73	3889.05	3176.42												5465.67	5341.77	-1147.14	-1128.33	-808.914	-790.107	4054.51	4061.02	2910.98	2910.98
2710	2703.02	2286.33	2283.5	2493.26	-98120.6	-625.159	-619.029	-463.042	-452.857	321.697	326.687											-922.931	-932.602	4273.95	4245.35	3986.12	3273.48												4263473	4.26335e+06	-1302.8	-1283.99	-899.655	-880.848	4565.26	4571.78	2983.63	2983.63
3419.54	3412.56	2399.23	2396.4	2904.48	-119443	-890.434	-884.303	-588.033	-577.848	303.72	308.71											-963.476	-973.148	4341.96	4313.36	3905.67	3193.03												4257270	4.25715e+06	-1376.43	-1357.62	-925.974	-907.166	5374.01	5380.53	3045.09	3045.09
3465	3458.01	2388.35	2385.51	2921.76	-104168	-967.033	-960.903	-594.674	-584.489	300.8	305.789											-1016.3	-1025.98	4655.07	4626.47	4043.55	3330.92												4257270	4.25715e+06	-1414.42	-1395.62	-943.604	-924.797	5609.31	5615.82	3048.17	3048.17
4115.47	4108.49	2380.91	2378.07	3243.28	-102697	-1025.17	-1019.04	-627.043	-616.859	294.839	299.829											-1083.53	-1093.2	4955.43	4926.83	4130.89	3418.26												4257270	4.25715e+06	-1498.53	-1479.72	-996.221	-977.413	6030.9	6037.41	3154.29	3154.29
4324.24	4317.26	2386.71	2383.88	3350.57	-134396	-1042.56	-1036.43	-623.647	-613.463	306.718	311.708											-1157.61	-1167.29	5248.62	5220.02	4160.01	3447.37												4257270	4.25715e+06	-1530.06	-1511.25	-1012	-993.197	6258.48	6265	3186.14	3186.14
4210.18	4203.2	2406.55	2403.71	3303.45	-155010	-1081.37	-1075.23	-620.256	-610.071	300.131	305.121											-1186.41	-1196.08	5703.9	5675.3	4192	3479.36												4257270	4.25715e+06	-1566.85	-1548.04	-1027.79	-1008.98	6491.72	6498.24	3210.39	3210.39
4199.04	4192.06	2427.91	2425.08	3308.57	-177384	-1103.59	-1097.46	-639.783	-629.598	297.547	302.537											-1234.4	-1244.07	5967.14	5938.54	4121.19	3408.55												4257270	4.25715e+06	-1598.38	-1579.57	-1043.57	-1024.76	6732.72	6739.24	3242.23	3242.23
3129.27	3122.29	2447.53	2444.7	2783.49	-171564	-1140.62	-1134.49	-652.875	-642.69	304.106	309.096											-1277.59	-1287.26	6306.52	6277.92	4153.17	3440.53												4257270	4.25715e+06	-1610.02	-1591.21	-1045.38	-1026.57	6836.22	6842.74	3249.83	3249.83
3947.7	3940.72	2474.22	2471.38	3206.05	-166002	-1175.98	-1169.85	-649.606	-639.421	295.567	300.557											-1315.22	-1324.89	6629.46	6600.86	4225.08	3512.44												4251085	4.25096e+06	-1652.04	-1633.24	-1076.94	-1058.13	7086.42	7092.93	3302.91	3302.91
2318.99	2312	2475.31	2472.48	2392.24	-174885	-1184.78	-1178.65	-659.42	-649.235	297.547	302.537											-1389.95	-1399.62	6805.1	6776.5	4195.97	3483.33												4251085	4.25096e+06	-1683.56	-1664.75	-1087.45	-1068.65	7303.35	7309.87	3327.14	3327.14
4017.58	4010.6	2493.93	2491.1	3250.85	-177661	-1224.01	-1217.88	-675.776	-665.591	297.547	302.537											-1423.52	-1433.19	7155.11	7126.51	4234.78	3522.15												4251085	4.25096e+06	-1692.95	-1674.15	-1092.71	-1073.91	7427.67	7434.19	3348.37	3348.37
2261.6	2254.62	2499.2	2496.36	2375.49	-185816	-1235.23	-1229.1	-672.564	-662.379	295.467	300.457											-1452.29	-1461.97	7342.9	7314.3	4307.58	3594.94												4251085	4.25096e+06	-1741.33	-1722.53	-1124.27	-1105.46	7639.13	7645.65	3406.76	3406.76
2305.49	2298.51	2539.34	2536.51	2417.51	-191630	-1281.12	-1274.99	-685.668	-675.484	305.588	310.578											-1490.66	-1500.33	7591.69	7563.09	4380.38	3667.75												4282190	4.28207e+06	-1433.62	-1414.81	-848.214	-829.407	31.4664	37.9843	2374.44	2374.44
2633.23	2626.25	2574.89	2572.06	2599.15	-191187	-1337.62	-1331.49	-718.414	-708.23	178.309	183.299											-1548.2	-1557.87	7876.18	7847.58	4472.62	3759.98												4285327	4.2852e+06	-1485.39	-1466.58	-885.265	-866.458	-284.922	-278.404	2365.46	2365.46
2663.16	2656.18	2584.2	2581.36	2618.77	-196874	-1355.86	-1349.73	-721.762	-711.577	171.137	176.127											-1634.49	-1644.16	8184.83	8156.23	4545.45	3832.81												4279060	4.27894e+06	-1548.54	-1529.73	-906.342	-887.534	-284.922	-278.404	2365.46	2365.46
2929.2	2922.22	2613.99	2611.16	2766.69	-199705	-1382.07	-1375.94	-721.81	-711.625	173.516	178.506											-1749.53	-1759.2	8370.72	8342.12	4744.57	4031.94												4285327	4.2852e+06	-1637.98	-1619.17	-916.879	-898.072	-284.922	-278.404	2365.46	2365.46
2632.11	2625.13	2643.9	2641.07	2633.1	-212668	-1413.45	-1407.32	-745.006	-734.821	171.09	176.08											-1902.87	-1912.54	8496.52	8467.92	5021.54	4308.9												4291609	4.29149e+06	-1701.11	-1682.3	-937.953	-919.146	-284.922	-278.404	2376.07	2376.07
2407.4	2400.42	2661.22	2658.39	2529.4	-226174	-1425.25	-1419.12	-745.258	-735.074	174.656	179.646											-1990.95	-2000.62	8670.84	8642.24	5332.71	4620.07												4285327	4.2852e+06	-1758.96	-1740.16	-948.491	-929.683	-279.435	-272.917	2386.68	2386.68
2828.7	2821.72	2693.18	2690.34	2756.03	-253520	-1433.14	-1427.01	-735.789	-725.604	173.4	178.39											-2032.21	-2041.88	8594.52	8565.92	5468.91	4756.27												4291609	4.29149e+06	-1821	-1802.19	-959.027	-940.22	-284.922	-278.404	2381.37	2381.37
2636.92	2629.94	2709.4	2706.57	2668.25	-253944	-1463.62	-1457.49	-742.484	-732.299	180.052	185.042											-1956.93	-1966.61	-545.64	-574.241	3290.77	2578.13												4291609	4.29149e+06	-1879.92	-1861.11	-959.027	-940.22	-279.435	-272.917	2391.98	2391.98
2427.35	2420.37	2725.16	2722.33	2571.35	-252463	-1483.5	-1477.37	-739.195	-729.01	180.052	185.042											-2052.34	-2062.01	-593.181	-621.782	3249.54	2536.9												4285327	4.2852e+06	-1926.19	-1907.39	-980.1	-961.292	-277.932	-271.414	2402.59	2402.59
2449.67	2442.69	2732.71	2729.88	2586.28	-257161	-1500.75	-1494.62	-749.12	-738.936	169.767	174.757											-2177.04	-2186.71	-583.173	-611.774	3252.18	2539.54												4285327	4.2852e+06	-1947.23	-1928.42	-978.269	-959.462	-284.922	-278.404	2404.65	2404.65
3753.45	3746.47	2754.83	2751.99	3249.23	-287115	-1527.91	-1521.78	-733.11	-722.925	200.732	205.722											-2442.11	-2451.78	-731.887	-760.488	3139.67	2427.04												4285327	4.2852e+06	-1978.78	-1959.97	-983.538	-964.731	-279.435	-272.917	2407.9	2407.9
3199.99	3193.01	2785.05	2782.22	2987.61	-288832	-1561.28	-1555.15	-736.482	-726.297	206.837	211.827											-2454.56	-2464.23	-493.803	-522.404	3270.86	2558.22												4291609	4.29149e+06	-2048.15	-2029.34	-988.808	-970.001	-279.435	-272.917	2413.2	2413.2
3173.35	3166.37	2798.3	2795.47	2980.92	-290051	-1569.38	-1563.25	-733.222	-723.037	202.591	207.581											-2468.41	-2478.08	-561.367	-589.968	3275.03	2562.39												4285327	4.2852e+06	-2074.43	-2055.62	-1006.44	-987.633	-279.435	-272.917	2418.51	2418.51
3108.67	3101.69	2810.82	2807.98	2954.84	-293686	-1588.24	-1582.11	-733.222	-723.037	202.591	207.581											-2622.12	-2631.79	-436.055	-464.656	3432.05	2719.41												4285327	4.2852e+06	-2090.2	-2071.39	-1006.44	-987.633	-272.443	-265.925	2420.57	2420.57
3187.08	3180.1	2832.64	2829.81	3004.95	-287999	-1621.34	-1615.21	-736.482	-726.297	203.784	208.773											-2727.88	-2737.55	-517.742	-546.343	3357.76	2645.12												4291609	4.29149e+06	-2111.22	-2092.42	-1004.62	-985.809	-273.948	-267.43	2423.82	2423.81
3098.74	3091.76	2859.91	2857.08	2974.42	-296922	-1636.51	-1630.38	-739.978	-729.793	198.936	203.926											-2787.66	-2797.33	-503.584	-532.185	3251.02	2538.38												4291609	4.29149e+06	-2126.99	-2108.18	-1006.44	-987.633	-273.948	-267.43	2429.12	2429.12
3005.5	2998.52	2857.12	2854.28	2926.4	-295238	-1643.2	-1637.07	-733.279	-723.094	198.936	203.926											-2876.57	-2886.24	-506.39	-534.991	3268.71	2556.07												4285327	4.2852e+06	-2153.27	-2134.46	-1011.71	-992.9	-273.948	-267.43	2431.19	2431.19
3180.12	3173.13	2887.96	2885.13	3029.13	-282086	-1671.73	-1665.6	-746.351	-736.166	195.834	200.824											-2865.13	-2874.8	-512.431	-541.032	3266.54	2553.9												4285327	4.2852e+06	-2179.54	-2160.73	-1016.98	-998.168	-273.948	-267.43	2436.49	2436.49
3145.63	3138.64	2897.08	2894.25	3016.45	-286570	-1661.38	-1655.25	-749.858	-739.673	193.43	198.42											-2890.44	-2900.11	-670.431	-699.032	3087.2	2374.56												4291609	4.29149e+06	-2194.33	-2175.53	-1009.88	-991.078	-272.443	-265.925	2420.57	2420.57
3228.24	3221.26	2978.02	2975.19	3098.22	-329766	-1179.17	-1173.04	-764.399	-754.214	211.394	216.384											-3064.78	-3074.46	-556.534	-585.135	3248.83	2536.19												4285327	4.2852e+06	-2194.33	-2175.53	-1009.88	-991.078	-266.955	-260.437	2425.88	2425.88
3257.29	3250.31	3005.59	3002.76	3126.54	-325148	-1176.84	-1170.71	-770.99	-760.806	215.67	220.66											-2916.27	-2925.94	-442.816	-471.417	3061.46	2348.82												4285327	4.2852e+06	-2204.85	-2186.04	-1009.88	-991.078	-266.955	-260.437	2418.51	2418.51
3481.88	3474.9	3014.09	3011.26	3243.08	-328275	-1157.75	-1151.62	-760.981	-750.797	218.759	223.749											-3234.19	-3243.86	-481.899	-510.5	3408.59	2695.96												4291609	4.29149e+06	-2225.87	-2207.06	-1020.42	-1001.62	-266.955	-260.437	2441.8	2441.8
4043.52	4036.54	3026.91	3024.07	3530.31	-312924	-1155.94	-1149.81	-767.334	-757.15	208.211	213.201											-3295.4	-3305.07	-419.384	-447.985	3213.5	2500.87												4285327	4.2852e+06	-2241.64	-2222.83	-1025.69	-1006.89	-266.955	-260.437	2441.8	2441.8
3799.3	3792.32	3049.83	3047	3419.66	-320413	-1140.82	-1134.69	-760.754	-750.569	210.692	215.682											-3438.26	-3447.94	-474.832	-503.433	3264.08	2551.45												4291609	4.29149e+06	-2257.41	-2238.6	-1032.78	-1013.97	-261.466	-254.948	2445.04	2445.04
3969.54	3962.56	3061.14	3058.3	3510.43	-320251	-1100.4	-1094.27	-747.27	-737.085	220.528	225.517											-3566.82	-3576.49	-503.141	-531.742	3294.08	2581.44												4285327	4.2852e+06	-2279.38	-2260.57	-1004.62	-985.809	-266.955	-260.437	2450.34	2450.34
4098.54	4091.56	3100.63	3097.79	3594.68	-319344	-1107.14	-1101.01	-754.012	-743.827	213.772	218.762											-3842.22	-3851.89	-465.894	-494.494	3271.2	2558.57												4285327	4.2852e+06	-2294.19	-2275.38	-1006.44	-987.633	-268.461	-261.943	2450.34	2450.34
3957.1	3950.12	3114.55	3111.72	3530.92	-326938	-1095.88	-1089.75	-764.242	-754.057	219.349	224.339											-3904.78	-3914.45	-411.495	-440.096	3304.95	2592.31												4285327	4.2852e+06	-2315.21	-2296.4	-1004.62	-985.809	-261.466	-254.948	2450.34	2450.34
3999.45	3992.47	3130.21	3127.38	3559.93	-328339	-1090.24	-1084.11	-754.226	-744.041	218.759	223.749											3118290	3.11828e+06	-679.554	-708.155	3241.5	2528.86												4291609	4.29149e+06	-2325.72	-2306.91	-1015.15	-996.347	-261.466	-254.948	2455.65	2455.65
3789.2	3782.22	3245.07	3242.24	3512.23	-329291	-871.254	-865.124	-757.567	-747.382	212.584	217.574											2681241	2.68123e+06	-710.397	-738.998	3039.68	2327.05												4291609	4.29149e+06	-2352.92	-2334.12	-1022.24	-1003.43	-262.974	-256.456	2457.72	2457.72
3902.87	3895.89	3254.82	3251.98	3573.94	-336429	-843.183	-837.052	-754.44	-744.255	210.199	215.189											1816306	1.8163e+06	-776.102	-804.703	3063.9	2351.26												4285327	4.2852e+06	-2379.19	-2360.38	-1020.42	-1001.62	-261.466	-254.948	2463.03	2463.03
3243.84	3236.86	3270.15	3267.32	3252.09	-330934	-824.875	-818.745	-747.535	-737.351	205.219	210.209											1549976	1.54997e+06	-756.027	-784.628	3089.61	2376.98												4285327	4.2852e+06	-2394.95	-2376.14	-1022.24	-1003.43	-257.487	-250.969	2463.03	2463.03
3171.55	3164.56	3279.79	3276.96	3220.76	-331031	-800.754	-794.624	-757.64	-747.456	208.305	213.295											1582649	1.58264e+06	-813.516	-842.117	3002.69	2290.05												4291609	4.29149e+06	-2090.2	-2071.39	-1027.51	-1008.7	-252	-245.482	2457.72	2457.72
3234.98	3228	3291.69	3288.86	3258.43	-332948	-761.069	-754.938	-751.02	-740.835	210.199	215.189											1537960	1.53795e+06	-842.537	-871.138	2949.22	2236.58												4285327	4.2852e+06	-1895.69	-1876.88	-1027.51	-1008.7	-257.487	-250.969	2455.65	2455.65
3175.04	3168.06	3273.13	3270.29	3219.18	-331411	-638.484	-632.353	-734.013	-723.829	192.29	197.279											1781417	1.78141e+06	-787.841	-816.442	2965.43	2252.79												4285327	4.2852e+06	-1769.48	-1750.68	-985.368	-966.56	-252	-245.482	2448.27	2448.27
3357.42	3350.44	3325.94	3323.1	3336.77	-335585	-622.747	-616.617	-761.21	-751.025	210.199	215.189											1728286	1.72828e+06	-868.261	-896.862	2892.7	2180.06												4285327	4.2852e+06	-1657.9	-1639.09	-1006.44	-987.633	-252	-245.482	2455.65	2455.65
3234.62	3227.64	3330.43	3327.59	3277.61	-331629	-570.855	-564.725	-761.057	-750.872	201.533	206.523											1540519	1.54051e+06	-815.172	-843.773	2846.58	2133.94												4285327	4.2852e+06	-1653.76	-1634.95	-1034.59	-1015.79	-252	-245.482	2450.34	2450.34
3379.24	3372.26	3336.48	3333.65	3352.95	-330337	-519.775	-513.644	-764.399	-754.214	201.533	206.523											1566584	1.56657e+06	-816.653	-845.254	2837.71	2125.07												4285327	4.2852e+06	-1627.46	-1608.65	-1048.58	-1029.77	-252	-245.482	2455.65	2455.65
2636	118.861																					1579949	1.57994e+06	-819.372	-847.973	2835.61	2122.97												4285327	4.2852e+06	-985.189	-966.382	-1053.85	-1035.04	-248.024	-241.506	2451.51	2451.51
																						1559548	1.55954e+06	-808.223	-836.824	2824.93	2112.3												4279060	4.27894e+06	1135.34	1154.14	-1066.19	-1047.38	-251.046	-244.528	2456.81	2456.81
																						1570126	1.57012e+06	-807.016	-835.617	2819.91	2107.27												4266582	4.26646e+06	3367.8	3386.61	-1066.34	-1047.53	-241.592	-235.074	2452.67	2452.67
																						1804526	1.80452e+06	-790.519	-819.12	2852.86	2140.22												4235702	4.23558e+06	9562.46	9581.26	-1068.3	-1049.49	-243.668	-237.15	2437.04	2437.04
																						1803356	1.80335e+06	-792.175	-820.776	2848.37	2135.73												1914230	1.91411e+06	1853873	1.85389e+06	-1203.76	-1184.95	-347.206	-340.688	2379.51	2379.51
																						1798693	1.79868e+06	-784.523	-813.124	2839.21	2126.57												1914230	1.91411e+06	1853873	1.85389e+06	-1237.96	-1219.15	-342.752	-336.234	2413.97	2413.96
																						1797531	1.79752e+06	-780.534	-809.135	2825.8	2113.16												1914230	1.91411e+06	1853873	1.85389e+06	-1237.96	-1219.15	-338.298	-331.78	2409.66	2409.66
																						1811575	1.81157e+06	-789.397	-817.998	2821.69	2109.05												1914230	1.91411e+06	1855095	1.85511e+06	-1218.02	-1199.21	-332.634	-326.116	2409.66	2409.66
																						1943103	1.94309e+06	-775.087	-803.688	2831.9	2119.26												1914230	1.91411e+06	1853873	1.85389e+06	-1190.93	-1172.12	-338.298	-331.78	2405.35	2405.35
																						1922972	1.92296e+06	-760.7	-789.301	2837.28	2124.65												1914230	1.91411e+06	1853873	1.85389e+06	-1195.21	-1176.4	-333.843	-327.325	2396.74	2396.74
																						1682278	1.68227e+06	-800.546	-829.147	2838.66	2126.02												1914230	1.91411e+06	1853873	1.85389e+06	-1203.76	-1184.95	-329.388	-322.87	2396.74	2396.74
																						1794054	1.79404e+06	-780.98	-809.581	2839.4	2126.76												1914230	1.91411e+06	1853873	1.85389e+06	-1212.31	-1193.5	-324.934	-318.416	2392.43	2392.43
																						1795211	1.7952e+06	-755.381	-783.982	2840.51	2127.88												1914230	1.91411e+06	1853873	1.85389e+06	-1225.13	-1206.33	-320.48	-313.962	2392.43	2392.43
																						1887764	1.88775e+06	-723.854	-752.455	2862.44	2149.8												1912974	1.91285e+06	1855095	1.85511e+06	-1237.96	-1219.15	-320.48	-313.962	2388.12	2388.12
																						1821061	1.82105e+06	-763.708	-792.309	2863.23	2150.59												1914230	1.91411e+06	1853873	1.85389e+06	-1267.88	-1249.07	-316.025	-309.507	2370.89	2370.89
																						1976199	1.97619e+06	-764.716	-793.317	2858.66	2146.03
																						1987482	1.98747e+06	-754.583	-783.184	2897	2184.37
																						1979008	1.979e+06	-748.151	-776.752	2880.05	2167.41
																						1967821	1.96781e+06	-749.047	-777.648	2871.63	2159
																						1977603	1.97759e+06	-720.66	-749.261	2889.79	2177.15
																						1654249	1.65424e+06	-754.909	-783.51	2871.77	2159.13
																						1831850	1.83184e+06	-752.91	-781.511	2820.88	2108.24
																						1827039	1.82703e+06	-805.969	-834.57	2835.88	2123.24
																						1654249	1.65424e+06	-729.544	-758.145	2847.94	2135.3
																						1456473	1.45646e+06	-760.608	-789.209	2810.07	2097.43
																						1512825	1.51282e+06	-721.843	-750.444	2734.96	2022.32
																						1229704	1.22969e+06	-738.423	-767.023	2830.08	2117.44
																						1380386	1.38038e+06	-743.307	-771.908	2858	2145.36
																						1340352	1.34034e+06	-736.551	-765.152	2826.39	2113.75
																						1345556	1.34555e+06	-738.32	-766.921	2817.48	2104.85
																						1364762	1.36475e+06	-731.712	-760.313	2822.62	2109.98
																						1350143	1.35013e+06	-727.724	-756.325	2815.01	2102.37
																						1324977	1.32497e+06	-721.35	-749.951	2832.97	2120.33
																						1303786	1.30378e+06	-729.49	-758.091	2822.38	2109.74
																						1345556	1.34555e+06	-705.617	-734.218	2843.77	2131.14
																						1358744	1.35873e+06	-714.886	-743.487	2822.14	2109.5
																						1273817	1.27381e+06	-739.126	-767.727	2828.2	2115.57
																						1271479	1.27147e+06	-718.911	-747.512	2830.32	2117.68
																						1305014	1.305e+06	-717.068	-745.669	2832.68	2120.04
																						1031903	1.03189e+06	-742.962	-771.563	2821.18	2108.54
																						1032289	1.03228e+06	-742.962	-771.563	2817.75	2105.12
																						1031903	1.03189e+06	-742.962	-771.563	2815.97	2103.34
																						1031903	1.03189e+06	-746.496	-775.097	2819.39	2106.76
																						1031903	1.03189e+06	-746.496	-775.097	2817.75	2105.12
																						1031903	1.03189e+06	-746.496	-775.097	2817.75	2105.12
																						1031903	1.03189e+06	-750.029	-778.63	2810.91	2098.27
																						1031903	1.03189e+06	-750.029	-778.63	2804.06	2091.43
																						1031903	1.03189e+06	-750.029	-778.63	2804.06	2091.43
																						1031903	1.03189e+06	-750.029	-778.63	2805.84	2093.21
																						1031903	1.03189e+06	-753.562	-782.163	2800.64	2088
																						1031903	1.03189e+06	-753.562	-782.163	2800.64	2088
																						1031903	1.03189e+06	-753.562	-782.163	2800.64	2088
																						1031903	1.03189e+06	-753.562	-782.163	2800.64	2088
																						1031903	1.03189e+06	-756.119	-784.72	2797.22	2084.58
																						1031903	1.03189e+06	-753.562	-782.163	2800.64	2088
																						1032289	1.03228e+06	-753.562	-782.163	2797.22	2084.58
																						1032289	1.03228e+06	-756.119	-784.72	2797.22	2084.58
																						1032289	1.03228e+06	-760.629	-789.23	2795.57	2082.94
																						1032289	1.03228e+06	-759.653	-788.253	2800.64	2088
																						1031903	1.03189e+06	-763.186	-791.787	2804.06	2091.43
																						1031903	1.03189e+06	-764.162	-792.763	2807.49	2094.85
																						1031903	1.03189e+06	-764.162	-792.763	2810.91	2098.27
																						1031903	1.03189e+06	-764.162	-792.763	2810.91	2098.27
																						1032289	1.03228e+06	-764.162	-792.763	2816.11	2103.48
																						1031903	1.03189e+06	-759.653	-788.253	2812.69	2100.05
																						1031903	1.03189e+06	-763.186	-791.787	2816.11	2103.48
																						1031903	1.03189e+06	-763.186	-791.787	2817.75	2105.12
																						1032289	1.03228e+06	-763.186	-791.787	2816.11	2103.48
																						1032289	1.03228e+06	-759.653	-788.253	2814.33	2101.69
																						1032289	1.03228e+06	-763.186	-791.787	2817.75	2105.12
																						1031903	1.03189e+06	-764.162	-792.763	2821.18	2108.54
																						1031903	1.03189e+06	-763.186	-791.787	2821.18	2108.54
																						1031903	1.03189e+06	-759.653	-788.253	2814.33	2101.69
																						1032289	1.03228e+06	-763.186	-791.787	2816.11	2103.48
																						1032289	1.03228e+06	-764.162	-792.763	2814.33	2101.69
																						1031903	1.03189e+06	-764.162	-792.763	2814.33	2101.69

## Sheet: Figure 17
RC beams	Damage level	Stiffness (kN/mm)		Toughness (kN.mm)	Ductility	Ductility factor (DF)	Force (kN)	Stregth factor (SF)	Performance Factor (PF)
B1	Control	10.3	1	2541.6	3.7	1	61.6	1	1
B2	0	30.5	2.96117	1538.9	2.26	0.610811	101	1.63961	1.00149
B3	53.7	28.8	2.79612	1172.6	2.37	0.640541	98.1	1.59253	1.02008
B4	81.2	23.5	2.28155	1448	2.27	0.613514	102.9	1.67045	1.02485
B5	84.5	19.6	1.90291	1811.3	2.71	0.732432	99.99	1.62321	1.18889
B6	97.4	18.3	1.7767	1325.5	2	0.540541	96	1.55844	0.842401

## Sheet: Figure 18
	0	53.7		81.2	84.5	97.4
B1	10.3	10.3		10.3	10.3	10.3
B2	30.5
B3		28.8
B4				23.5
B5					19.6	18.3
B6

[truncated: 5 more sheets: Figure 20, Figure 21 a, Figure 21 b, Figure 29, Figure 30 and 31]
